# Supplementary material for: Reconciling Mining with the Conservation of Cave Biodiversity: A Quantitative Baseline to Help Establish Conservation Priorities
Source: PLoS One. 2016 Dec 20;11(12):e0168348. doi: 10.1371/journal.pone.0168348 (PMC5173368; doi:10.1371/journal.pone.0168348)
Supplement: S1 Dataset — (ZIP) [file pone.0168348.s002.zip]

Archive with 473 entries (456 files):
- Serra Leste Reports/
- Serra Leste Reports/Serra_Leste_2011.pdf
- Serra Leste Reports/Serra_Leste_2013.pdf
- Taxa/
- Taxa/Serra da Bocaina/
- Taxa/Serra da Bocaina/Taxons inventariados_ Parte 1.pdf
- Taxa/Serra da Bocaina/Taxons inventariados_ Parte 2.pdf
- Taxa/Serra Norte/
- Taxa/Serra Sul/
- Taxa/Serra Leste/
- Taxa/Serra Norte/SN_2007/
- Taxa/Serra Norte/SN_2007/Lista N5E-01.pdf
- Taxa/Serra Norte/SN_2007/Lista N5E-02.pdf
- Taxa/Serra Norte/SN_2007/Lista N5E-03.pdf
- Taxa/Serra Norte/SN_2007/Lista N5E-04.pdf
- Taxa/Serra Norte/SN_2007/Lista N5E-05.pdf
- Taxa/Serra Norte/SN_2007/Lista N5E-06.pdf
- Taxa/Serra Norte/SN_2007/Lista N5E-07.pdf
- Taxa/Serra Norte/SN_2007/Lista N5E-08.pdf
- Taxa/Serra Norte/SN_2007/Lista N5E-09.pdf
- Taxa/Serra Norte/SN_2013/
- Taxa/Serra Norte/SN_2011/
- Taxa/Serra Norte/SN_2011/Finalíssima TAXON Morro I _ Relatorio 16.09.2011 planilha corrigida.xls
- Taxa/Serra Sul/SS_2012/
- Taxa/Serra Sul/SS_2012/taxons_103.pdf
- Taxa/Serra Sul/SS_2012/taxons_103_com legenda.pdf
- Taxa/Serra Sul/SS_2012/taxons_104.pdf
- Taxa/Serra Sul/SS_2012/taxons_105.pdf
- Taxa/Serra Sul/SS_2012/taxons_106.pdf
- Taxa/Serra Sul/SS_2012/taxons_107.pdf
- Taxa/Serra Sul/SS_2012/taxons_108.pdf
- Taxa/Serra Sul/SS_2012/taxons_109.pdf
- Taxa/Serra Sul/SS_2012/taxons_110.pdf
- Taxa/Serra Sul/SS_2012/taxons_111.pdf
- Taxa/Serra Sul/SS_2012/taxons_112.pdf
- Taxa/Serra Sul/SS_2012/taxons_113.pdf
- Taxa/Serra Sul/SS_2012/taxons_114.pdf
- Taxa/Serra Sul/SS_2012/taxons_115.pdf
- Taxa/Serra Sul/SS_2012/taxons_116.pdf
- Taxa/Serra Sul/SS_2010/
- Taxa/Serra Sul/SS_2010/CAV_01.pdf
- Taxa/Serra Sul/SS_2010/CAV_02.pdf
- Taxa/Serra Sul/SS_2010/CAV_03.pdf
- Taxa/Serra Sul/SS_2010/CAV_04.pdf
- Taxa/Serra Sul/SS_2010/CAV_05.pdf
- Taxa/Serra Sul/SS_2010/CAV_06.pdf
- Taxa/Serra Sul/SS_2010/CAV_07.pdf
- Taxa/Serra Sul/SS_2010/CAV_08.pdf
- Taxa/Serra Sul/SS_2010/CAV_09.pdf
- Taxa/Serra Sul/SS_2010/CAV_10.pdf
- Taxa/Serra Sul/SS_2010/CAV_11.pdf
- Taxa/Serra Sul/SS_2010/CAV_12.pdf
- Taxa/Serra Sul/SS_2010/CAV_13.pdf
- Taxa/Serra Sul/SS_2010/CAV_14.pdf
- Taxa/Serra Sul/SS_2010/CAV_15.pdf
- Taxa/Serra Sul/SS_2010/CAV_16.pdf
- Taxa/Serra Sul/SS_2010/CAV_17.pdf
- Taxa/Serra Sul/SS_2010/CAV_18.pdf
- Taxa/Serra Sul/SS_2010/CAV_19.pdf
- Taxa/Serra Sul/SS_2010/CAV_20.pdf
- Taxa/Serra Sul/SS_2010/CAV_21.pdf
- Taxa/Serra Sul/SS_2010/CAV_22.pdf
- Taxa/Serra Sul/SS_2010/CAV_23.pdf
- Taxa/Serra Sul/SS_2010/CAV_24.pdf
- Taxa/Serra Sul/SS_2010/CAV_25.pdf
- Taxa/Serra Sul/SS_2010/CAV_26.pdf
- Taxa/Serra Sul/SS_2010/CAV_27.pdf
- Taxa/Serra Sul/SS_2010/CAV_28.pdf
- Taxa/Serra Sul/SS_2010/CAV_29.pdf
- Taxa/Serra Sul/SS_2010/CAV_30.pdf
- Taxa/Serra Sul/SS_2010/CAV_31.pdf
- Taxa/Serra Sul/SS_2010/CAV_32.pdf
- Taxa/Serra Sul/SS_2010/CAV_33.pdf
- Taxa/Serra Sul/SS_2010/CAV_34.pdf
- Taxa/Serra Sul/SS_2010/CAV_35.pdf
- Taxa/Serra Sul/SS_2010/CAV_36.pdf
- Taxa/Serra Sul/SS_2010/CAV_37.pdf
- Taxa/Serra Sul/SS_2010/CAV_38.pdf
- Taxa/Serra Sul/SS_2010/CAV_39.pdf
- Taxa/Serra Sul/SS_2010/CAV_40.pdf
- Taxa/Serra Sul/SS_2010/CAV_41.pdf
- Taxa/Serra Sul/SS_2010/S11-01.pdf
- Taxa/Serra Sul/SS_2010/S11-02.pdf
- Taxa/Serra Sul/SS_2010/S11-03.pdf
- Taxa/Serra Sul/SS_2010/S11-04.pdf
- Taxa/Serra Sul/SS_2010/S11-05.pdf
- Taxa/Serra Sul/SS_2010/S11-06.pdf
- Taxa/Serra Sul/SS_2010/S11-07.pdf
- Taxa/Serra Sul/SS_2010/S11-08.pdf
- Taxa/Serra Sul/SS_2010/S11-09.pdf
- Taxa/Serra Sul/SS_2010/S11-10.pdf
- Taxa/Serra Sul/SS_2010/S11-11.pdf
- Taxa/Serra Sul/SS_2010/S11-12.pdf
- Taxa/Serra Sul/SS_2010/S11-13.pdf
- Taxa/Serra Sul/SS_2010/S11-14.pdf
- Taxa/Serra Sul/SS_2010/S11-15.pdf
- Taxa/Serra Sul/SS_2010/S11-16.pdf
- Taxa/Serra Sul/SS_2010/S11-17.pdf
- Taxa/Serra Sul/SS_2010/S11-18.pdf
- Taxa/Serra Sul/SS_2010/S11-19.pdf
- Taxa/Serra Sul/SS_2010/S11-20.pdf
- Taxa/Serra Sul/SS_2010/S11-21.pdf
- Taxa/Serra Sul/SS_2010/S11-22.pdf
- Taxa/Serra Sul/SS_2010/S11-23.pdf
- Taxa/Serra Sul/SS_2010/S11-24.pdf
- Taxa/Serra Sul/SS_2010/S11-25.pdf
- Taxa/Serra Sul/SS_2010/S11-26.pdf
- Taxa/Serra Sul/SS_2010/S11-27.pdf
- Taxa/Serra Sul/SS_2010/S11-28.pdf
- Taxa/Serra Sul/SS_2010/S11-29.pdf
- Taxa/Serra Sul/SS_2010/S11-30.pdf
- Taxa/Serra Sul/SS_2010/S11-31.pdf
- Taxa/Serra Sul/SS_2010/S11D-01.pdf
- Taxa/Serra Sul/SS_2010/S11D-02.pdf
- Taxa/Serra Sul/SS_2010/S11D-03.pdf
- Taxa/Serra Sul/SS_2010/S11D-05.pdf
- Taxa/Serra Sul/SS_2010/S11D-06.pdf
- Taxa/Serra Sul/SS_2010/S11D-07.pdf
- Taxa/Serra Sul/SS_2010/S11D-08.pdf
- Taxa/Serra Sul/SS_2010/S11D-09.pdf
- Taxa/Serra Sul/SS_2010/S11D-10.pdf
- Taxa/Serra Sul/SS_2010/S11D-11.pdf
- Taxa/Serra Sul/SS_2010/S11D-12.pdf
- Taxa/Serra Sul/SS_2010/S11D-13.pdf
- Taxa/Serra Sul/SS_2010/S11D-14.pdf
- Taxa/Serra Sul/SS_2010/S11D-15.pdf
- Taxa/Serra Sul/SS_2010/S11D-66.pdf
- Taxa/Serra Sul/SS_2010/S11D-67.pdf
- Taxa/Serra Sul/SS_2010/S11D-68.pdf
- Taxa/Serra Sul/SS_2010/S11D-69.pdf
- Taxa/Serra Sul/SS_2010/S11D-70.pdf
- Taxa/Serra Sul/SS_2010/S11D-71.pdf
- Taxa/Serra Sul/SS_2010/S11D-72.pdf
- Taxa/Serra Sul/SS_2010/S11D-73.pdf
- Taxa/Serra Sul/SS_2010/S11D-74.pdf
- Taxa/Serra Sul/SS_2010/S11D-75.pdf
- Taxa/Serra Sul/SS_2010/S11D-76.pdf
- Taxa/Serra Sul/SS_2010/S11D-77.pdf
- Taxa/Serra Sul/SS_2010/S11D-78.pdf
- Taxa/Serra Sul/SS_2010/S11D-79.pdf
- Taxa/Serra Sul/SS_2010/S11D-80.pdf
- Taxa/Serra Sul/SS_2010/S11D-81.pdf
- Taxa/Serra Sul/SS_2010/S11D-82.pdf
- Taxa/Serra Sul/SS_2010/S11D-83.pdf
- Taxa/Serra Sul/SS_2010/S11D-84.pdf
- Taxa/Serra Sul/SS_2010/S11D-85.pdf
- Taxa/Serra Sul/SS_2010/S11D-86.pdf
- Taxa/Serra Sul/SS_2010/S11D-87.pdf
- Taxa/Serra Sul/SS_2010/S11D-88.pdf
- Taxa/Serra Sul/SS_2010/S11D-89.pdf
- Taxa/Serra Sul/SS_2010/S11D-90.pdf
- Taxa/Serra Sul/SS_2010/S11D-91.pdf
- Taxa/Serra Sul/SS_2010/S11D-92.pdf
- Taxa/Serra Sul/SS_2010/S11D-93.pdf
- Taxa/Serra Sul/SS_2010/S11D-94.pdf
- Taxa/Serra Sul/SS_2010/S11D-95.pdf
- Taxa/Serra Sul/SS_2010/S11D-96.pdf
- Taxa/Serra Sul/SS_2010/S11D-97.pdf
- Taxa/Serra Sul/SS_2010/S11D-98.pdf
- Taxa/Serra Sul/SS_2010/S11D-99.pdf
- Taxa/Serra Sul/SS_2010/S11D-100.pdf
- Taxa/Serra Sul/SS_2010/S11D-101.pdf
- Taxa/Serra Sul/SS_2010/S11D-102.pdf
- Taxa/Serra Sul/SS_2010/S11D_16.pdf
- Taxa/Serra Sul/SS_2010/S11D_17.pdf
- Taxa/Serra Sul/SS_2010/S11D_18.pdf
- Taxa/Serra Sul/SS_2010/S11D_19.pdf
- Taxa/Serra Sul/SS_2010/S11D_20.pdf
- Taxa/Serra Sul/SS_2010/S11D_21.pdf
- Taxa/Serra Sul/SS_2010/S11D_22.pdf
- Taxa/Serra Sul/SS_2010/S11D_23.pdf
- Taxa/Serra Sul/SS_2010/S11D_24.pdf
- Taxa/Serra Sul/SS_2010/S11D_25.pdf
- Taxa/Serra Sul/SS_2010/S11D_26.pdf
- Taxa/Serra Sul/SS_2010/S11D_27.pdf
- Taxa/Serra Sul/SS_2010/S11D_28.pdf
- Taxa/Serra Sul/SS_2010/S11D_29.pdf
- Taxa/Serra Sul/SS_2010/S11D_30.pdf
- Taxa/Serra Sul/SS_2010/S11D_31.pdf
- Taxa/Serra Sul/SS_2010/S11D_32.pdf
- Taxa/Serra Sul/SS_2010/S11D_33.pdf
- Taxa/Serra Sul/SS_2010/S11D_34.pdf
- Taxa/Serra Sul/SS_2010/S11D_35.pdf
- Taxa/Serra Sul/SS_2010/S11D_36.pdf
- Taxa/Serra Sul/SS_2010/S11D_37.pdf
- Taxa/Serra Sul/SS_2010/S11D_38.pdf
- Taxa/Serra Sul/SS_2010/S11D_39.pdf
- Taxa/Serra Sul/SS_2010/S11D_40.pdf
- Taxa/Serra Sul/SS_2010/S11D_41.pdf
- Taxa/Serra Sul/SS_2010/S11D_42.pdf
- Taxa/Serra Sul/SS_2010/S11D_43.pdf
- Taxa/Serra Sul/SS_2010/S11D_44.pdf
- Taxa/Serra Sul/SS_2010/S11D_45.pdf
- Taxa/Serra Sul/SS_2010/S11D_46.pdf
- Taxa/Serra Sul/SS_2010/S11D_47.pdf
- Taxa/Serra Sul/SS_2010/S11D_48.pdf
- Taxa/Serra Sul/SS_2010/S11D_49.pdf
- Taxa/Serra Sul/SS_2010/S11D_50.pdf
- Taxa/Serra Sul/SS_2010/S11D_51.pdf
- Taxa/Serra Sul/SS_2010/S11D_52.pdf
- Taxa/Serra Sul/SS_2010/S11D_53.pdf
- Taxa/Serra Sul/SS_2010/S11D_54.pdf
- Taxa/Serra Sul/SS_2010/S11D_55.pdf
- Taxa/Serra Sul/SS_2010/S11D_56.pdf
- Taxa/Serra Sul/SS_2010/S11D_57.pdf
- Taxa/Serra Sul/SS_2010/S11D_58.pdf
- Taxa/Serra Sul/SS_2010/S11D_59.pdf
- Taxa/Serra Sul/SS_2010/S11D_60.pdf
- Taxa/Serra Sul/SS_2010/S11D_61.pdf
- Taxa/Serra Sul/SS_2010/S11D_62.pdf
- Taxa/Serra Sul/SS_2010/S11D_63.pdf
- Taxa/Serra Sul/SS_2010/S11D_64.pdf
- Taxa/Serra Sul/SS_2010/S11D_65.pdf
- Taxa/Serra Leste/SL_2013/
- Taxa/Serra Leste/SL_2013/VALE_Serra_Leste_ANEXO I-PLANILHA DE MORFÓTIPOS.xls
- Taxa/Serra Leste/SL_2011/
- Taxa/Serra Leste/SL_2011/Planilha Final Serra Leste Relatorio 06.06.2011.xlsx
- Taxa/Serra Norte/SN_2013/N4E/
- Taxa/Serra Norte/SN_2013/N4E/Lista N4E-01.pdf
- Taxa/Serra Norte/SN_2013/N4E/Lista N4E-02.pdf
- Taxa/Serra Norte/SN_2013/N4E/Lista N4E-03.pdf
- Taxa/Serra Norte/SN_2013/N4E/Lista N4E-04.pdf
- Taxa/Serra Norte/SN_2013/N4E/Lista N4E-05.pdf
- Taxa/Serra Norte/SN_2013/N4E/Lista N4E-06.pdf
- Taxa/Serra Norte/SN_2013/N4E/Lista N4E-07.pdf
- Taxa/Serra Norte/SN_2013/N4E/Lista N4E-08.pdf
- Taxa/Serra Norte/SN_2013/N4E/Lista N4E-09.pdf
- Taxa/Serra Norte/SN_2013/N4E/Lista N4E-10.pdf
- Taxa/Serra Norte/SN_2013/N4E/Lista N4E-11.pdf
- Taxa/Serra Norte/SN_2013/N4E/Lista N4E-12.pdf
- Taxa/Serra Norte/SN_2013/N4E/Lista N4E-13.pdf
- Taxa/Serra Norte/SN_2013/N4E/Lista N4E-14.pdf
- Taxa/Serra Norte/SN_2013/N4E/Lista N4E-15.pdf
- Taxa/Serra Norte/SN_2013/N4E/Lista N4E-16.pdf
- Taxa/Serra Norte/SN_2013/N4E/Lista N4E-18.pdf
- Taxa/Serra Norte/SN_2013/N4E/Lista N4E-19.pdf
- Taxa/Serra Norte/SN_2013/N4E/Lista N4E-20.pdf
- Taxa/Serra Norte/SN_2013/N4E/Lista N4E-21.pdf
- Taxa/Serra Norte/SN_2013/N4E/Lista N4E-22.pdf
- Taxa/Serra Norte/SN_2013/N4E/Lista N4E-23.pdf
- Taxa/Serra Norte/SN_2013/N4E/Lista N4E-24.pdf
- Taxa/Serra Norte/SN_2013/N4E/Lista N4E-25.pdf
- Taxa/Serra Norte/SN_2013/N4E/Lista N4E-26.pdf
- Taxa/Serra Norte/SN_2013/N4E/Lista N4E-27.pdf
- Taxa/Serra Norte/SN_2013/N4E/Lista N4E-28.pdf
- Taxa/Serra Norte/SN_2013/N4E/Lista N4E-29.pdf
- Taxa/Serra Norte/SN_2013/N4E/Lista N4E-30.pdf
- Taxa/Serra Norte/SN_2013/N4E/Lista N4E-31.pdf
- Taxa/Serra Norte/SN_2013/N4E/Lista N4E-32.pdf
- Taxa/Serra Norte/SN_2013/N4E/Lista N4E-33.pdf
- Taxa/Serra Norte/SN_2013/N4E/Lista N4E-34.pdf
- Taxa/Serra Norte/SN_2013/N4E/Lista N4E-35.pdf
- Taxa/Serra Norte/SN_2013/N4E/Lista N4E-36.pdf
- Taxa/Serra Norte/SN_2013/N4E/Lista N4E-37.pdf
- Taxa/Serra Norte/SN_2013/N4E/Lista N4E-38.pdf
- Taxa/Serra Norte/SN_2013/N4E/Lista N4E-39.pdf
- Taxa/Serra Norte/SN_2013/N4E/Lista N4E-40.pdf
- Taxa/Serra Norte/SN_2013/N4E/Lista N4E-41.pdf
- Taxa/Serra Norte/SN_2013/N4E/Lista N4E-42.pdf
- Taxa/Serra Norte/SN_2013/N4E/Lista N4E-43.pdf
- Taxa/Serra Norte/SN_2013/N4E/Lista N4E-44.pdf
- Taxa/Serra Norte/SN_2013/N4E/Lista N4E-45.pdf
- Taxa/Serra Norte/SN_2013/N4E/Lista N4E-46.pdf
- Taxa/Serra Norte/SN_2013/N4E/Lista N4E-47.pdf
- Taxa/Serra Norte/SN_2013/N4E/Lista N4E-48.pdf
- Taxa/Serra Norte/SN_2013/N4E/Lista N4E-49.pdf
- Taxa/Serra Norte/SN_2013/N4E/Lista N4E-50.pdf
- Taxa/Serra Norte/SN_2013/N4E/Lista N4E-51.pdf
- Taxa/Serra Norte/SN_2013/N4E/Lista N4E-52.pdf
- Taxa/Serra Norte/SN_2013/N4E/Lista N4E-53.pdf
- Taxa/Serra Norte/SN_2013/N4E/Lista N4E-54.pdf
- Taxa/Serra Norte/SN_2013/N4E/Lista N4E-55.pdf
- Taxa/Serra Norte/SN_2013/N4E/Lista N4E-56.pdf
- Taxa/Serra Norte/SN_2013/N4E/Lista N4E-57.pdf
- Taxa/Serra Norte/SN_2013/N4E/Lista N4E-58.pdf
- Taxa/Serra Norte/SN_2013/N4E/Lista N4E-59.pdf
- Taxa/Serra Norte/SN_2013/N4E/Lista N4E-60.pdf
- Taxa/Serra Norte/SN_2013/N4E/Lista N4E-61.pdf
- Taxa/Serra Norte/SN_2013/N4E/Lista N4E-62.pdf
- Taxa/Serra Norte/SN_2013/N4E/Lista N4E-63.pdf
- Taxa/Serra Norte/SN_2013/N4E/Lista N4E-64.pdf
- Taxa/Serra Norte/SN_2013/N4E/Lista N4E-65.pdf
- Taxa/Serra Norte/SN_2013/N4E/Lista N4E-66.pdf
- Taxa/Serra Norte/SN_2013/N4E/Lista N4E-67.pdf
- Taxa/Serra Norte/SN_2013/N4E/Lista N4E-68.pdf
- Taxa/Serra Norte/SN_2013/N4E/Lista N4E-69.pdf
- Taxa/Serra Norte/SN_2013/N4E/Lista N4E-70.pdf
- Taxa/Serra Norte/SN_2013/N4E/Lista N4E-71.pdf
- Taxa/Serra Norte/SN_2013/N4E/Lista N4E-72.pdf
- Taxa/Serra Norte/SN_2013/N4E/Lista N4E-73.pdf
- Taxa/Serra Norte/SN_2013/N4E/Lista N4E-74.pdf
- Taxa/Serra Norte/SN_2013/N4E/Lista N4E-75.pdf
- Taxa/Serra Norte/SN_2013/N4E/Lista N4E-76.pdf
- Taxa/Serra Norte/SN_2013/N4E/Lista N4E-77.pdf
- Taxa/Serra Norte/SN_2013/N4E/Lista N4E-78.pdf
- Taxa/Serra Norte/SN_2013/N4E/Lista N4E-79.pdf
- Taxa/Serra Norte/SN_2013/N4E/Lista N4E-80.pdf
- Taxa/Serra Norte/SN_2013/N4E/Lista N4E-81.pdf
- Taxa/Serra Norte/SN_2013/N4E/Lista N4E-82.pdf
- Taxa/Serra Norte/SN_2013/N4E/Lista N4E-83.pdf
[truncated: 173 more entries]
