# Supplementary material for: Reconciling Mining with the Conservation of Cave Biodiversity: A Quantitative Baseline to Help Establish Conservation Priorities
Source: PLoS One. 2016 Dec 20;11(12):e0168348. doi: 10.1371/journal.pone.0168348 (PMC5173368; doi:10.1371/journal.pone.0168348)
Supplement: S1 Dataset — (ZIP) [file pone.0168348.s002.zip › Taxa/Serra Norte/SN_2011/Finalíssima TAXON Morro I _ Relatorio 16.09.2011 planilha corrigida.xls]

## Sheet: Final
					N5SM1-001		N5SM1-002		N5SM1-003		N5SM1-004		N5SM1-005		N5SM1-006		N5SM1-007		N5SM1-008		N5SM1-009		N5SM1-010		N5SM1-011		N5SM1-012		N5SM1-013		N5SM1-014		N5SM1-015		N5SM1-016		N5SM1-017		N5SM1-018		N5SM1-019		N5SM1-020		N5SM1-021		N5SM1-022		N5SM1-023
					GEM-1174		GEM-1175		GEM-1176		GEM-1177		GEM-1178		GEM-1179		GEM-1180		GEM-1181		GEM-1182		GEM-1183		GEM-1184		GEM-1185		GEM-1186		GEM-1187		GEM-1188		GEM-1189		GEM-1190		GEM-1191		GEM-1192		GEM-1193		GEM-1194		GEM-1196		GEM-1776
Estação	Ordem	Familia	Genero/espécie	Troglóbio	ES	EU	ES	EU	ES	EU	ES	EU	ES	EU	ES	EU	ES	EU	ES	EU	ES	EU	ES	EU	ES	EU	ES	EU	ES	EU	ES	EU	ES	EU	ES	EU	ES	EU	ES	EU	ES	EU	ES	EU	ES	EU	ES	EU	ES
U	Gordioidea	-	Gordioidea sp1	SIM																						1
S	Oligochaeta	-	Oligochaeta sp1	N															2
S/U	Oligochaeta	-	Oligochaeta sp2	SIM															7	2						2		1				1										5				4
S	Oligochaeta	-	Oligochaeta sp3	N
U	Oligochaeta	-	Oligochaeta sp4	N
U	Oligochaeta	-	Oligochaeta sp5	N
S/U	Oligochaeta	-	Oligochaeta DANIFICADO	N																					1																							7
S	Temnocephalida	-	Temnocephalida sp1	N																							1
U	Tricladida	Geoplanidae	Geoplanidae sp1	N																																								2
U	Tricladida	-	Tricladida sp1	SIM																4																												4
S/U	Gastropoda	Subulinidae	Subulinidae sp1	N																					3			1
U	Gastropoda	Subulinidae	Subulinidae sp2	N								1																		1
U	Gastropoda	Subulinidae	Subulinidae sp3	N																						1
U	Gastropoda	Subulinidae	Subulinidae sp4	N
U	Gastropoda	Subulinidae	Subulinidae sp5	N
U	Gastropoda	Subulinidae	Subulinidae sp6	N																				2
U	Gastropoda	Subulinidae	Subulinidae sp7	N																				1
U	Gastropoda	Subulinidae	Subulinidae sp8	N																				1
S/U	Gastropoda	Systrophiidae	Systrophiidae sp1	N																					1	2																		1		1
U	Gastropoda	Systrophiidae	Systrophiidae sp2	N												2												1								1								3
S/U	Isopoda	Scleropactidae	Amazoniscus sp1	SIM															2	4																									1	4
S/U	Isopoda	Armadillidae	Armadillidae sp1	N										5	1			1	6	15					1	1			1		1		1		1				1	1			1	3	12	12	1		1
S/U	Isopoda	Dubioniscidae	Dubioniscidae sp1	N	7	5		4				5							1	2												1				2		1						1		1
U	Isopoda	Dubioniscidae	Dubioniscidae sp2	N
S/U	Isopoda	Philosciidae	Philosciidae sp1	N	1						3					1		1	4	1				1					6	9																1
U	Isopoda	Philosciidae	Philosciidae sp2	N
U	Isopoda	Philosciidae	Philosciidae sp3	N																						1
U	Isopoda	Philosciidae	Philosciidae sp4	N																						2																		1		1
U	Isopoda	Philosciidae	Philosciidae sp5	N																						1
S/U	Isopoda	Plathyarthridae	Trichorhina sp1	SIM												1													1
S	Decapoda	Pseudothelphusidae	Microthelphulsa somanni	N		1																				1	1
U	Holothyrida	Neothyridae	Diplothyrus schubarti	N
S/U	Ixodida	Argasidae	Ornithodoros sp1	N
S	Ixodida	Ixodidae	Amblyomma sp1	N	1										3
S/U	Ixodida	Ixodidae	Amblyomma sp2	N																										2					2											4
S/U	Ixodida	Ixodidae	Amblyomma sp3	N															27														1										3		5
S	Ixodida	Ixodidae	Amblyomma sp4	N																									1
S/U	Mesostigmata	-	Mesostigmata sp1	N	3										4	1		1									11												3				1	2					1
U	Mesostigmata	-	Mesostigmata sp2	N
S	Mesostigmata	-	Mesostigmata sp3	N													1
S	Mesostigmata	-	Mesostigmata sp4	N
S	Mesostigmata	-	Uropodina sp1	N
U	Mesostigmata	Labdostomatidae	Labdostomatidae sp1	N																																										1
S/U	Mesostigmata	Laelapidae	Laelapidae sp1	N												11										1		3		1
U	Mesostigmata	Laelapidae	Laelapidae sp2	N														1
U	Mesostigmata	Laelapidae	Laelapidae sp3	N																										1
U	Mesostigmata	Laelapidae	Laelapidae sp4	N																																								2		7
U	Mesostigmata	Laelapidae	Stratiolaelaps sp1	N																1						1		16
S/U	Mesostigmata	Macronyssidae	Macronyssidae sp1	N											1														1																1	1
U	Mesostigmata	Ologamasidae	Ologamasidae sp1	N
U	Mesostigmata	Podocinidae	Podocinum sp1	N																																		3
U	Mesostigmata	Vegaiidae	Vegaiidae sp1	N																				5		1		15												4
S/U	Opilioacarida	Opilioacaridae	Neoacarus sp1	N						1				1														1				1												1
S/U	Sarcoptiforme	-	Oribatida sp1	N			1					1				1		1										1						1										3
S	Sarcoptiforme	-	Oribatida sp2	N											1
U	Sarcoptiforme	-	Oribatida sp3	N																				1
S/U	Sarcoptiforme	Acaridae	Acaridae sp1	N						1					1		1	1											10				10											6
S	Sarcoptiforme	Acaridae	Acaridae sp2	N	1										3												28																						10
S	Sarcoptiforme	Acaridae	Acaridae sp3	N									3
S/U	Trombidiforme	-	Parasitengonina sp1	N																										1														1
S/U	Trombidiforme	-	Parasitengonina sp2	N															1																											7
S/U	Trombidiforme	-	Parasitengonina sp3	N
S/U	Trombidiforme	-	Parasitengonina sp4	N		8													1	1
S	Trombidiforme	-	Trombiculidae aff. LARVA sp1	N																																									2
U	Trombidiforme	-	Trombiculidae aff. LARVA sp2	N										1
S	Trombidiforme	-	Trombidiforme sp1	N													1
S/U	Trombidiforme	Anystidae	Erytracarus nasutus	N			1							3		2		1		3						1								1								1
S/U	Trombidiforme	Bdellidae	Bdellidae sp1	N
S/U	Trombidiforme	Cunaxidae	Cunaxidae sp1	N												2			4										104																2	1
S	Trombidiforme	Cunaxidae	Cunaxidae sp2	N																																									2
S/U	Trombidiforme	Eupodidae	Linopodes sp1	N											1	5			15				1	3			1		3					1											6	11
S/U	Trombidiforme	Rhagidiidae	Rhagidiidae sp1	N															1											2			1										2		1
S	Trombidiforme	Teneriffiidae	Teneriffiidae sp1	N																							4
S/U	Amblypygi	Phrynidae	Heterophrynus longicornis	N	3										2		2	2	1		1		1	1	2	1	3	1	1		1		1						3	1	1	2	2	1		1			1
S/U	Amblypygi	Charinidae	Charinus sp1	SIM															1	4										3	1															6
U	Ricinulei	Ricinoididae	Cryptocellus tarsilae	N												1								1														2
U	Schizomida	Hubbardiidae	Hubbardiinae sp1	N										3																										1
S/U	Scorpiones	Buthidae	Ananteris luciae	N															1
S/U	Palpigradi	Eukoeneniidae	Eukoenenia sp.	N																																										2
U	Palpigradi	Eukoeneniidae	Allokoenenia sp.	N															2																										2
S/U	Pseudoscorpiones	Chthoniidae	Chthoniidae sp1	N																													1
S/U	Pseudoscorpiones	Chthoniidae	Chthoniidae sp2	SIM							2			4				3	3	4						3			4	4	2			1	5	2		1	1	2		2	3	11	8	4			3
S/U	Pseudoscorpiones	Chthoniidae	Chthoniidae sp3	N		1
S/U	Pseudoscorpiones	Olpiidae	Olpiidae sp1	N		1		1	2			2		2					2																		1						1		1		1		5
S	Pseudoscorpiones	Olpiidae	Olpiidae sp2	N
S	Pseudoscorpiones	Olpiidae	Olpiidae sp3	N																																							1
U	Pseudoscorpiones	Syarinidae	Syarinidae sp1	N										1					1							2				2														1		1
S	Pseudoscorpiones	Chernetidae	Chernetidae sp1	N
S/U	Pseudoscorpiones	Chernetidae	Chernetidae sp2	N																																			1	6					5	3
U	Pseudoscorpiones	Chernetidae	Chernetidae sp3	N		1
U	Pseudoscorpiones	Chernetidae	Chernetidae sp4	N																																						2				2
S	Pseudoscorpiones	-	Cheliferoidea sp1	N
U	Opiliones	Cosmetidae	Roquettea sp.	N									1										2																1
U	Opiliones	Sclerosomatidae	Prionostemma sp1	N												8	13	15		1	5	33		35	11	29	5	12		5				2				1			1			8		5
S/U	Opiliones	Stygnidae	Protimesius gracilis	N					1														3						2								1		1				1			3
S	Opiliones	Stygnidae	Protimesius sp2	N
U	Opiliones	Stygnidae	Protimesius sp3	N								1				1										1				4
S/U	Opiliones	Escadabiidae	Escadabiidae sp1	N															18	10	1				1			1		2				1			3					2				5
U	Opiliones	Escadabiidae	Escadabiidae sp2	SIM										5
U	Opiliones	Escadabiidae	Escadabiidae sp3	N									2																		1												2		4	1
S	Opiliones	Escadabiidae	Escadabiidae sp4	SIM
U	Opiliones	Escadabiidae	Escadabiidae sp5	N
U	Opiliones	Escadabiidae	Escadabiidae sp6	SIM										2
U	Opiliones	Fissiphaliidae	Fissiphaliidae sp1	N
S	Opiliones	Manaosbiidae	Manaosbiidae sp1	N													1
U	Opiliones	Stygnidae	Stygnidae sp1	N																						1		1				1		3												3
U	Opiliones	Phalangiidae	Phalangiidae sp1	N									1												1															1
U	Opiliones	Neogoveidae	Canga renatae	N
U	Araneae	Anapidae	Anapidae sp1	N																						1
U	Araneae	Anapidae	Pseudanaps sp.	N														1		1
U	Araneae	Anyphaenidae	Anyphaenidae sp1	N
S/U	Araneae	Araneidae	Alpaida sp1	N				1		1		3	2	2		1		1			1			1										1	1		1	1			3	3		3	2	1
S/U	Araneae	Araneidae	Araneidae sp1	N																1	2																		1	1						1
S/U	Araneae	Araneidae	Araneidae sp2	N											2																									1						1
U	Araneae	Araneidae	Araneidae sp3	N
U	Araneae	Araneidae	Araneidae sp4	N																												1												1
U	Araneae	Araneidae	Araneidae sp5	N
U	Araneae	Araneidae	Araneidae sp7	N
S/U	Araneae	Barychelidae	Cosmopelma sp.	N									1																					1									1	1	1
S	Araneae	Barychelidae	Strophaeus sp.	N
S/U	Araneae	Caponiidae	Caponiidae sp1	SIM											2	2			13	7									4	4		1								1				5	41	19
U	Araneae	Caponiidae	Caponidae sp2 (Nops sp.)	N
U	Araneae	Caponiidae	Caponiidae sp3	N																1
S	Araneae	Corinnidae	Tupirina sp1	N									1				2		4														3
S/U	Araneae	Corinnidae	Corinnidae sp1	N																																			1					1
S	Araneae	Corinnidae	Corinnidae sp2	N			1
S/U	Araneae	Corinnidae	Corinnidae sp3	N
U	Araneae	Corinnidae	Corinnidae sp5	N
S/U	Araneae	Ctenidae	Ctenidae sp1	N											2				1	2								1		2												1	1	1		1
S/U	Araneae	Ctenidae	Ctenidae sp2	N				2		6		3		1					2	3				2	1	1	4	1	1	1		3			1	2			1				1		4	3
S	Araneae	Ctenidae	Ctenidae sp3	N
S/U	Araneae	Ctenidae	Ctenidae sp4 (Ctenus sp.)	N																														1
U	Araneae	Ctenidae	Ctenidae sp5	N
U	Araneae	Ctenidae	Ctenidae sp6	N																										1
U	Araneae	Ctenidae	Ctenidae sp7	N
S/U	Araneae	Dipluridae	Diplura sp.	N								1
U	Araneae	Dipluridae	Dipluridae sp2	N
U	Araneae	Dipluridae	Dipluridae sp3	N
S/U	Araneae	Drymusidae	Drymusa sp.	N	1							1	2		4	1				1									5	5				2	4	4	1		4	8	3	1		2	3	4
S/U	Araneae	Filistatidae	Filistatidae sp1	N	1	1	5	2	7					7					1										1		6	1			1		1					1					4		4
S/U	Araneae	Filistatidae	Filistatidae sp2	N															3												2														7
S/U	Araneae	Gnaphosidae	Gnaphosidae sp1	N																												1		1
S/U	Araneae	Gnaphosidae	Gnaphosidae sp2	N				1
S/U	Araneae	Gnaphosidae	Gnaphosidae sp3	N								3																									3			1						4
S	Araneae	Hahniidae	Hahniidae sp1	N																																									1
S/U	Araneae	Linyphiidae	Linyphiidae sp1	N																2									1
S	Araneae	Linyphiidae	Linyphiidae sp2	N
U	Araneae	Linyphiidae	Linyphiidae sp3	N																								1
S	Araneae	Micropholcommatidae	Micropholcommatidae sp1	N										1																	4
U	Araneae	Micropholcommatidae	Micropholcommatidae sp3	N
S/U	Araneae	Mimetidae	Mimetidae sp1	N																																								1		1
U	Araneae	Mysmenidae	Mysmenidae sp1	N								1
S/U	Araneae	Mysmenidae	Microdipoena sp.	N						1							2													1					1
S/U	Araneae	Ochiroceratidae	Ochiroceratidae sp1	N									5	4					23	11									5	1					2							7			44	28
S/U	Araneae	Ochiroceratidae	Ochiroceratidae sp2	N									8																20	1										7					14
S/U	Araneae	Ochiroceratidae	Ochiroceratidae sp3	N		2								1					7													3								2			1
S/U	Araneae	Ochiroceratidae	Ochiroceratidae sp4	N								1		8															4	1				2									1	3		3
S	Araneae	Ochiroceratidae	Ochiroceratidae sp5	SIM
U	Araneae	Ochiroceratidae	Ochiroceratidae sp6	N								3
S/U	Araneae	Oonopidae	Oonipidae sp1 - Oonopinae	N																					1																			1
S/U	Araneae	Oonopidae	Oonopidae sp2 - Oonopinae	N														1	5							1		3															3
S	Araneae	Oonopidae	Oonopidae sp3 - Gamasomorphinae	N															5
S/U	Araneae	Oonopidae	Oonopidae sp4	SIM		1									2
S/U	Araneae	Oonopidae	Oonopidae sp5	N
S/U	Araneae	Oonopidae	Oonopidae sp6	N																										10
U	Araneae	Oonopidae	Oonopidae sp7	N																																				1
U	Araneae	Oonopidae	Oonopidae sp8 - Gamasomorphinae	N																																1
U	Araneae	Oonopidae	Oonopidae sp9	N																																								1
U	Araneae	Oonopidae	Oonopidae sp10	N
U	Araneae	Oonopidae	Oonopidae sp11	N
S	Araneae	Oonopidae	Oonopidae sp12	N
U	Araneae	Palpimanidae	Palpimanidae sp1	N
S	Araneae	Palpimanidae	Palpimanidae sp2	N																											1
S	Araneae	Pisauridae	Pisauridae sp1	N
U	Araneae	Pisauridae	Pisauridae sp2	N		1
U	Araneae	Pisauridae	Pisauridae sp3	N																								1
S/U	Araneae	Pholcidae	Mesabolivar sp1	N	1				1		3		3		4			1	4	13	14	5	2		3		13	14		10		1						64							1	12
S/U	Araneae	Pholcidae	Mesabolivar sp2	N		23		3		2	1	5		45		3	3		5	3		1	1			2					3				1	1	2					3	1	3	1		3		2
S/U	Araneae	Pholcidae	Metagonia sp1	N						1		3				1														1	1	3												1	1		5	6	2
U	Araneae	Pholcidae	Metagonia sp2	N
S/U	Araneae	Pholcidae	Pholcidae sp1	N	4								3	4			4
S/U	Araneae	Pholcidae	Pholcidae sp2	N	1		4	1	3			3	6						4												7				2		2		1				1	1	2				2
S	Araneae	Pholcidae	Pholcidae sp3	N							1
S/U	Araneae	Prodidomidae	Prodidomidae sp1	N									2	7																														1
U	Araneae	Prodidomidae	Prodidomidae sp2	N
U	Araneae	Prodidomidae	Prodidomidae sp3 (Lygromma sp.)	N										1
S/U	Araneae	Salticidae	Salticidae sp1	N		2						2	2	1	2				2	1			1									1			2			1		1	3			1	2	1
S/U	Araneae	Salticidae	Salticidae sp2	N				4							2				1																	1
S	Araneae	Salticidae	Salticidae sp3	N																																							2
S	Araneae	Salticidae	Salticidae sp4	N																																									2
S/U	Araneae	Salticidae	Salticidae sp5	N						1							1																																2
S/U	Araneae	Salticidae	Salticidae sp6	N																																										1			1
S/U	Araneae	Salticidae	Salticidae sp7	N
U	Araneae	Salticidae	Salticidae sp8	N																2																										1
U	Araneae	Salticidae	Salticidae sp9	N
S	Araneae	Segestridae	Ariadna sp.	N																																	2
S/U	Araneae	Scytodidae	Scytodidae sp1	N			2	1	2	6	9	25	8	8					1	2						3			2	2		4			6	6	4	3	2						5	11		2
S/U	Araneae	Scytodidae	Scytodidae sp2	N
S	Araneae	Symphytognathidae	Symphytognathidae sp1	N
S	Araneae	Tetragnathidae	Tetragnathidae sp1	N																							9
S/U	Araneae	Theraphosidae	Guyruita sp.	N																												1										1	7
S	Araneae	Theraphosidae	Oligoxystre tucuruiensis	N															1																		1
S/U	Araneae	Theraphosidae	Theraphosinae 2	N										2	1	12																2														2			1
S/U	Araneae	Theraphosidae	Theraphosidae sp5	N									1
S/U	Araneae	Theridiidae	Theridiidae sp1	N	1	2							5				7	7	2												1
S	Araneae	Theridiidae	Theridiidae sp2	N																	2
S	Araneae	Theridiidae	Theridiidae sp3	N																					2
S/U	Araneae	Theridiidae	Theridiidae sp4	N											6	9													2	2				2						3			5	11	3	15
S/U	Araneae	Theridiidae	Theridiidae sp5	N								1		2	5											1		1				1			2	3			2	1		1			5	3
S/U	Araneae	Theridiidae	Theridiidae sp6	N			3		2				6			4	6		1										2			1		2	2		2				5		8	1	5
S	Araneae	Theridiidae	Theridiidae sp7	N																																									2
U	Araneae	Theridiidae	Theridiidae sp9 (Argyrodes sp.)	N										1
U	Araneae	Theridiidae	Theridiidae sp10	N														1
U	Araneae	Theridiidae	Theridiidae sp11	N
U	Araneae	Theridiidae	Theridiidae sp12	N																												1
S/U	Araneae	Theridiosomatidae	Plato sp1	N	4	14						4	4	49	4	4	2	7	4	5	9	50		2	2	1	38	56	2	13		3		2	1	3		14	9	3		2	1	14	9	46
S/U	Araneae	Theridiosomatidae	Theridiosomatidae sp1	N												1																													1
U	Araneae	Theridiosomatidae	Theridiosomatidae sp2	N
S	Araneae	Thomisidae	Thomisidae sp1	N
S/U	Araneae	Trechaleidae	Trechaleidae sp1	N												7					1	1		2		1	2
S	Araneae	Trechaleidae	Trechaleidae sp2	N																							6
S/U	Araneae	Uloboridae	Uloboridae sp2	N																																							1
U	Araneae	Uloboridae	Uloboridae sp3 (Uloborus sp.)	N		1		1
U	Araneae	Uloboridae	Uloboridae sp4	N																																1
S	Araneae	-	Araneae sp1	N
S	Araneae	-	Araneae indet.	N																																			1
U	Araneae	-	Araneae indet.	N																																										1
S	Thysanura	Lepismatidae	Ctenolepisma sp1	N
S/U	Thysanura	Nicoletiidae	Coletinia sp1	N					1				2												3				5	3			1					14							5	1
S	Thysanura	Nicoletiidae	Atelurinae sp1	N																																									4
S/U	Thysanura	Nicoletiidae	Atelurinae sp2	SIM
S	Thysanura	Nicoletiidae	Atelurinae sp3	N
U	Thysanura	Nicoletiidae	Atelurinae sp4	N																																										1
U	Microcoryphia	Meinertellidae	Neomachilellus sp1	N											1																															3		1
S/U	Diplura	Campodeidae	Campodeidae sp1	N		25					6												2		1	14				10										5					1	8			3
U	Diplura	Campodeidae	Campodeidae sp2	N								6		10		1				2			1																					6
S/U	Diplura	Anajapygidae	Anajapygidae sp1	SIM									2											3					1
S	Diplura	Japygidae	Japygidae sp1	N											1
U	Diplura	Parajapygidae	Parajapygidae sp1	N
S/U	Collembola	Bourletiellidae	Bourletiellidae sp1	N												9																													32	7
S/U	Collembola	Bourletiellidae	Bourletiellidae sp2	SIM																																			1					1
U	Collembola	Bourletiellidae	Bourletiellidae sp3	N																								1																1		1
S/U	Collembola	Cyphoderidae	Cyphoderidae sp1	SIM															46				1																					1		6
S	Collembola	Entomobryidae	Entomobryidae sp1	N					1								4				2				2		1
S/U	Collembola	Entomobryidae	Entomobryidae sp2	N							23			62			3												9			1		1										21
S/U	Collembola	Entomobryidae	Entomobryidae sp3	N													1																							1
S/U	Collembola	Entomobryidae	Entomobryidae sp4	N															44						1								22															1
S/U	Collembola	Entomobryidae	Entomobryidae sp5	N																					1
S/U	Collembola	Entomobryidae	Entomobryidae sp6	N		46							6					8	66	67			3	7		20	6	14		24				14							2	1				25
S/U	Collembola	Entomobryidae	Entomobryidae sp7	N																													67										15		7				1
S/U	Collembola	Entomobryidae	Entomobryidae sp8	N		2	15	17	4					5					22	45											8														7	1	9
S	Collembola	Entomobryidae	Entomobryidae sp9	N
S/U	Collembola	Entomobryidae	Entomobryidae sp10	N																														1
S/U	Collembola	Entomobryidae	Entomobryidae sp11	N																			1																					2
S/U	Collembola	Entomobryomorpha	Entomobryomorpha sp1	SIM																								1	32	100		1							1					3		102
U	Collembola	Hypogastruridae	Hypogastruridae sp1	N														1
S/U	Collembola	Isotomidae	Isotomidae sp2	SIM															35																							1
U	Collembola	Katiannidae	Katiannidae sp1	N																1
U	Collembola	Neanuridae	Neanuridae sp1	N																																		1
S	Collembola	Paronellidae	Paronellidae sp1	N													21					1					5												4
U	Collembola	Poduridae	Poduridae sp1	N														1								1
S/U	Collembola	Tomoceridae	Tomoceridae sp1	N													1	3							135					1
U	Collembola	Tomoceridae	Tomoceridae sp4	N																																				62
S	Ephemeroptera	Leptohyphidae	Leptohyphidae sp1	N																					1
S	Odonata	Coenagrionidae	Coenagrionidae sp1	N																							1
S/U	Neuroptera	Mantispidae	Plega paraense	N												1		1
S	Neuroptera	Mantispidae	Plega sp1	N
U	Orthoptera	Acrididae	Acrididae sp1	N										1
U	Orthoptera	Acrididae	Acrididae sp2	N
S/U	Orthoptera	Gryllidae	Gryllinae sp1	N																													3
S/U	Orthoptera	Gryllidae	Gryllinae sp2	N						1																					6													1
S	Orthoptera	Gryllidae	Pentacentrinae aff. sp1	N																																					1
S/U	Orthoptera	Phalangopsidae	Aclodes sp1	N	4		1		13		12		1	1		6	7		2	3			3		5	1			11	2	3		3	29	6	1	1	1	7	3	26		7	1	16	1	3	1	4
S/U	Orthoptera	Phalangopsidae	Phalangopsis sp1	N	5	15	4			4		4	3		17	14	7	1	260	147	2	5	8		2	1	15	22	41	36		15				1			12	15	3		43	74	90	192	3	2	3
S	Orthoptera	Phalangopsidae	Phalangopsidae sp1	N
S	Orthoptera	Phalangopsidae	Phalangopsidae sp2	N																											1
U	Orthoptera	Phalangopsidae	Phalangopsidae sp3	N																																								1
S	Orthoptera	Tettigoniidae	Listroscelidinae sp1	N
U	Mantodea	Liturgusidae	Liturgusinae sp1	N																																		1
S	Mantodea	Liturgusidae	Liturgusinae sp2	N
S/U	Blattodea	Blaberidae	Blaberus sp1	N
S/U	Blattodea	Blattidae	Blattidae sp1	N			1												3							1	1	1							1										2
S/U	Blattodea	Blattidae	Blattidae sp2	N																						1
S/U	Blattodea	Blattidae	Blattidae sp3	N											1				2																									1		4
U	Blattodea	Blattellidae	Blattidae sp5	N								1
S	Blattodea	Blattellidae	Blattellidae sp1	N																																									1
S	Blattodea	Blattellidae	Blattellidae sp2	N																																									1
U	Blattodea	Blattellidae	Blattellidae sp3	N								1																																		3
S	Blattodea	Blattellidae	Blattellidae sp5	N									2																		1								2
S	Blattodea	Polyphagidae	Polyphagidae sp1	N	1																		1
S/U	Blattodea	Polyphagidae	Polyphagidae sp2	N					3					3				3	1	1											3	4	1		6	1	1		4						2				2
S	Blattodea	Polyphagidae	Polyphagidae sp3	N
S	Blattodea	Polyphagidae	Polyphagidae sp4	N							1								3										2														18		2	2
U	Blattodea	Polyphagidae	Polyphagidae sp5	N
S	Embiidina	Teratembiidae	Teratembiidae sp1	N			1
S	Isoptera	Termitidae	Armitermes sp1	N																																									C
U	Isoptera	Termitidae	Atlantitermes sp1	N																												C
U	Isoptera	Termitidae	Atlantitermes sp3	N												C																				4
S	Isoptera	Termitidae	Cornitermes sp1	N																																													4
S	Isoptera	Termitidae	Diversitermes sp1	N
S/U	Isoptera	Termitidae	Diversitermes sp2	N																													C		C
S	Isoptera	Termitidae	Embiratermes sp1	N													C		C										C
S/U	Isoptera	Termitidae	Labiotermes sp1	N
S	Isoptera	Termitidae	Nasutitermes sp1	N															C								C																C
S/U	Isoptera	Termitidae	Nasutitermes sp2	N	C												C				C	C								6
S/U	Isoptera	Termitidae	Nasutitermes sp3	N							C	C																									1
S/U	Isoptera	Termitidae	Nasutitermes sp4	N			C	33	C																				4										C
S/U	Isoptera	Termitidae	Nasutitermes sp5	N																																									C	17
S	Isoptera	Termitidae	Nasutitermes sp6	N																					C																				1
S	Isoptera	Termitidae	Nasutitermes sp7	N											C
S/U	Isoptera	Termitidae	Nasutitermes sp8	N																																4
U	Isoptera	Termitidae	Nasutitermes sp9	N		C				C				C																C
U	Isoptera	Termitidae	Nasutitermes sp10	N
U	Isoptera	Termitidae	Nasutitermes sp11	N
S	Isoptera	Termitidae	Termes sp1	N																																									C
S/U	Isoptera	Termitidae	Termes sp2	N								1
U	Isoptera	Termitidae	Velocitermes sp1	N																																								C
S	Isoptera	Kalotermitidae	Neotermes sp1	N
S	Isoptera	Rhinotermitidae	Coptotermes sp1	N
S	Isoptera	Rhinotermitidae	Heterotermes sp1	N							C																												1
S	Isoptera	Rhinotermitidae	Heterotermes sp2	N
S/U	Isoptera	-	Operária Indet.	N							1		3															1			1		11					C		1
U	Dermaptera	Diplatyidae	Diplatyidae sp1	N																1																										2
U	Dermaptera	Forficulidae	Forficulidae sp1	N																																		1
S	Psocoptera	Archiopsocidae	Archiopsocidae sp1	N																													34										3
S/U	Psocoptera	Epipsocidae	Epipsocidae sp1	N		4							15	4	8				129		2		1				4		7				5		3		8		1	7		2	2		9	4	5
S/U	Psocoptera	Epipsocidae	Epipsocidae sp2	N													5	4
S/U	Psocoptera	Epipsocidae	Epipsocidae sp3	N																10
S	Psocoptera	Lepidopsocidae	Lepidopsocidae sp1	N																																									1
S/U	Psocoptera	Myopsocidae	Lichenomina sp1	N																1																		1						2	6
S/U	Psocoptera	Pachytroctidae	Pachytroctidae sp1	N									1						19	5
S	Psocoptera	Ptiloneuridae	Ptiloneura sp1	N	5		3						13																												1
S/U	Psocoptera	Ptiloneuridae	Ptiloneura sp2	N						1			2																																				2
S/U	Psocoptera	Psyllipsocidae	Psyllipsocus sp1	N		2														1																							1		1
S/U	Psocoptera	Psyllipsocidae	Psyllipsocus sp2	N									4	2					8	3												1			1
S/U	Psocoptera	Psyllipsocidae	Psyllipsocus sp3	N															2
U	Psocoptera	Psyllipsocidae	Psyllipsocus sp4	N														4
U	Psocoptera	Trogiidae	Trogiidae sp1	N																7																2
S/U	Psocoptera	-	IMATURO	N																																1
U	Hemiptera	Alydidae	Alydidae sp1	N		1								1						2																										2
S	Hemiptera	Anthocoridae	Anthocoridae sp1	N																							1
U	Hemiptera	Cydnidae	Cydnidae sp1	N																				12																3
S	Hemiptera	Dipsocoridae	Dipsocoridae sp1	N											2				3	1									3			1	1		3		1		3			1	6	1	5	3
S	Hemiptera	Dipsocoridae	Dipsocoridae sp2	N																									1	1
S	Hemiptera	Dipsocoridae	Dipsocoridae sp3	N																									1
U	Hemiptera	Dipsocoridae	Dipsocoridae sp4	N																																								1
U	Hemiptera	Dipsocoridae	Dipsocoridae sp5	N
U	Hemiptera	Dipsocoridae	Dipsocoridae (Imaturo)	N
S	Hemiptera	Lygaeidae	Lygaeidae sp1	N																			1
U	Hemiptera	Lygaeidae	Lygaeidae sp2	N										2
U	Hemiptera	Lygaeidae	Lygaeidae sp3	N
S	Hemiptera	Notonectidae	Martagera sp1	N																	1				1					2
S	Hemiptera	Ochteridae	Ochterus sp1	N													1																											3
U	Hemiptera	Pseudococcidae	Pseudococcidae sp1	N																				1						10
S	Hemiptera	Reduviidae	Panstrongylus sp1	N
S	Hemiptera	Reduviidae	Triatominae sp1	N												1													2											1
S/U	Hemiptera	Reduviidae	Zelurus sp1	N	8	22			14	3	2		6	12					2				5						2						10	6			6	1		3	5		5	25			2
U	Hemiptera	Reduviidae	Zelurussp2	N																																1
U	Hemiptera	Reduviidae	Reduviidae sp1	N
S	Hemiptera	Reduviidae	Emesinae sp1	N												2																1		2	1					7		2	4	2	3	1
S	Hemiptera	Reduviidae	Emesinae sp2	N																																1									3
S	Hemiptera	Reduviidae	Emesinae sp3	N										2																							1
U	Hemiptera	Reduviidae	Emesinae sp5	N						1
U	Hemiptera	Reduviidae	Emesinae sp6	N																										1						1
U	Hemiptera	Reduviidae	Emesinae sp7	N																																		1
U	Hemiptera	Reduviidae	Emesinae sp8	N
U	Hemiptera	Thyreocoridae	Thyreocoridae sp1	N
S/U	Hemiptera	Tingidae	Tingidae aff. sp1	SIM							3
S	Hemiptera	Vellidae	Paravelia sp1	N															71	105	16	25
S/U	Hemiptera	Vellidae	Rhagovelia sp1	N																						3	54
U	Hemiptera	Vellidae	Stridulivelia sp1	N																								4
U	Homoptera	Cercopidae	Cercopidae sp1	N										1			1
U	Homoptera	Cercopidae	Cercopidae imaturo	N								1
S	Homoptera	Cixiidae	Pintalia sp1	N																																											2		9
S	Homoptera	Cixiidae	Pintalia sp2	N							1					4																23												135	13	64
S	Homoptera	Cixiidae	Cixius sp1	N									4
S	Homoptera	Cixiidae	Cixiidae Imaturo	N							2		2		1		2		4	12			1		1				13	21										27	1	5	19
S	Homoptera	Coccoidea (Superfamilia)	Coccoidea sp1	N
S	Homoptera	Delphacidae	Asiracinae sp1	N																													1
U	Homoptera	Derbidae	Derbidae sp1	N																13																						4			14	10
U	Homoptera	Derbidae	Derbidae sp2	N		1		2		1
U	Homoptera	Derbidae	Derbidae imaturo	N																														14														20
U	Homoptera	Dictyopharidae	Dictyopharidae sp1	N
S	Homoptera	Membracidae	Membracidae sp1	N											1
S	Homoptera	-	Homoptera indet.	N
S/U	Lepidoptera	Arctiidae	Arctiinae sp1	N		1								29																												1		1	2	1
U	Lepidoptera	Arctiidae	Arctiidae sp1	N												1		1						3						1
U	Lepidoptera	Arctiidae	Arctiidae sp2	N												1
U	Lepidoptera	Arctiidae	Arctiidae sp3	N																																1
U	Lepidoptera	Copromorphidae	Copromorphidae sp1	N																																										1
U	Lepidoptera	Cosmopterigidae	Cosmopterigidae sp1	N
U	Lepidoptera	Douglasiidae	Douglasiidae sp1	N										1
S	Lepidoptera	Drepanidae	Drepanidae sp1	N																			1
S	Lepidoptera	Geometridae	Geometridae sp1	N
S	Lepidoptera	Gracillariidae	Gracillariidae sp1	N
U	Lepidoptera	Megalopygidae	Megalopygidae sp1	N										1
S/U	Lepidoptera	Noctuidae	Noctuidae sp1	N		13			5			2					17	8																1	1	10		1
S/U	Lepidoptera	Noctuidae	Noctuidae sp2	N	43		72		10		3	1								1											2	7													2			3
S/U	Lepidoptera	Noctuidae	Noctuidae sp3	N	8	28	48	16	15		12				2	15		10											1	1	2		1					8				1	2			13	5	5
S/U	Lepidoptera	Noctuidae	Noctuidae sp4	N	8					40																						1
S/U	Lepidoptera	Noctuidae	Noctuidae sp5	N		7		15		14		1	8		4						1
S/U	Lepidoptera	Noctuidae	Noctuidae sp6	N		1													10	1		1																								2	1	1	1
S/U	Lepidoptera	Noctuidae	Noctuidae sp7	N										4									6
S/U	Lepidoptera	Noctuidae	Noctuidae sp8	N						1																																	3		6
S/U	Lepidoptera	Noctuidae	Noctuidae sp9	N																																							1
S	Lepidoptera	Noctuidae	Noctuidae sp10	N
U	Lepidoptera	Noctuidae	Noctuidae sp12	N																										1
U	Lepidoptera	Noctuidae	Noctuidae sp14	N
S/U	Lepidoptera	Noctuidae	Latebraria sp1	N							1
U	Lepidoptera	Noctuidae	Latebraria sp2	N																																								1
U	Lepidoptera	Noctuidae	Latebraria sp3	N																																						1				1
S/U	Lepidoptera	Tineidae	Tineidae sp1	N				1		1			2		1			2
S	Lepidoptera	Tineidae	Tineidae sp2	N																	2
S	Lepidoptera	Tineidae	Tineidae sp3	N
S	Lepidoptera	Tineidae	Tineidae sp4	N																					1
S	Lepidoptera	Tineidae	Tineidae sp5	N									1
S	Lepidoptera	Tineidae	Tineidae sp6	N
U	Lepidoptera	Tineidae	Tineidae sp7	N
U	Lepidoptera	Tineidae	Tineidae sp8	N																2																									2	2
U	Lepidoptera	Tineidae	Tineidae sp9	N
U	Lepidoptera	Tineidae	Tineidae sp10	N																										1															1	2
U	Lepidoptera	Tineidae	Tineidae sp11	N
U	Lepidoptera	Tineidae	Tineidae sp12	N
U	Lepidoptera	-	Tineiodea sp1	N
U	Lepidoptera	Tortricidae	Tortricidae sp1	N																																						1
S	Lepidoptera	Pyralidae	Pyralidae sp1	N																							2
U	Lepidoptera	Sphingidae	Sphingidae sp1	N																																										1
U	Diptera	Culicidae	Aedes sp1	N												2
S	Diptera	Anthomyzidae	Anthomyzidae sp1	N																																									1
S/U	Diptera	Calliphoridae	Calliphoridae sp1	N																																						1
S	Diptera	Calliphoridae	Calliphoridae sp2	N																																					1
S/U	Diptera	Cecidomyiidae	Cecidomyiidae sp1	N						5					1														1		1	2						3					1
S	Diptera	Cecidomyiidae	Cecidomyiidae sp2	N			1
S/U	Diptera	Cecidomyiidae	Cecidomyiidae sp3	N
U	Diptera	Cecidomyiidae	Cecidomyiidae sp4	N		2		6						2				13		7		1				14						1										15				5		12
U	Diptera	Cecidomyiidae	Cecidomyiidae sp5	N																				3																				15
S	Diptera	Ceratopogonidae	Ceratopogonidae sp1	N																			1
S/U	Diptera	Ceratopogonidae	Ceratopogonidae sp2	N		1																																							3	40
S	Diptera	Chironomidae	Chironomidae sp1	N																					22
U	Diptera	Chironomidae	Chironomidae sp2	N																														6
S/U	Diptera	Chloropidae	Chloropidae sp1	N		1		1		10			10	5				1																								3
U	Diptera	Chloropidae	Chloropidae sp2	N																														1
S	Diptera	Culicidae	Culex (Melanoconion) sp1	N													6		262						1												1
S/U	Diptera	Culicidae	Culicidae sp1	N													1						1
U	Diptera	Cuicidae	Culicidae sp2	N																																2
U	Diptera	Culicidae	Culicidae sp3	N										3				1		1
S	Diptera	Dolichopodidae	Dolichopodidae sp1	N	170								110		2		1		30						1				3				280				15								26
S	Diptera	Drosophilidae	Drosophilidae sp1	N																																							1
S	Diptera	Drosophilidae	Drosophilidae sp2	N																			12
S/U	Diptera	Drosophilidae	Drosophilidae sp3	N									11		1		2		18																											4
S	Diptera	Fanniidae	Fanniidae sp1	N																																									26
U	Diptera	Milichiidae	Milichiidae sp1	N																																										2
S/U	Diptera	Mycetophilidae	Mycetophilidae sp1	N		2									1
S	Diptera	Nycteribiidae	Nycteribiidae sp1	N																					2
S/U	Diptera	Phoridae	Phoridae sp1	N										1				1	4											1
S	Diptera	Phoridae	Phoridae sp2	N																																									1
U	Diptera	Phoridae	Phoridae sp3	N
U	Diptera	Phoridae	Phoridae sp4	N																										1
S	Diptera	Phoridae	Phoridae sp5	N													1
S	Diptera	Phoridae	Phoridae sp6	N											2
S/U	Diptera	Psychodidae	Lutzomyia sp1	N	10	41			1		3	57	6	29	1	11	8	1	104	33			4	1			1	6	14	23		36				1	1		8	23	3	19	3	80	163	241	4	14	3
S/U	Diptera	Psychodidae	Lutzomyia sp2	N
S	Diptera	Psychodidae	Lutzomyia sp3	N
U	Diptera	Psychodidae	Lutzomyia sp4	N																								2				2						2						13
U	Diptera	Psychodidae	Lutzomyia sp5	N																												2
U	Diptera	Psychodidae	Psychodidae sp1	N
S	Diptera	Scenopinidae	Scenopinidae aff. sp1	N	2
S/U	Diptera	Sciaridae	Sciaridae sp1	N																1
S	Diptera	Sciaridae	Sciaridae sp2	N																																									1
S/U	Diptera	Sciaridae	Sciaridae sp3	N					2					1					1
U	Diptera	Sciaridae	Sciaridae sp4	N
U	Diptera	Sciaridae	Sciaridae sp5	N
U	Diptera	Sciaridae	Sciaridae sp6	N																																		3						6
U	Diptera	Sciaridae	Sciaridae sp7	N
U	Diptera	Sciaridae	Sciaridae sp8	N																1						1
S/U	Diptera	Simuliidae	Simuliidae sp1	N		1													1				11		1																		1
S/U	Diptera	Simuliidae	Simuliidae sp2	N									1																							1
S	Diptera	Streblidae	Streblidae sp1	N															6
S	Diptera	Streblidae	Streblidae sp2	N															1
S	Diptera	Tabanidae	Tabanidae sp1	N							1
S/U	Diptera	Tipulidae	Tipulidae sp1	N	1	1	62	1	6			1				2	15	3			3	13	3	6	6	2	4	7		5					1				55		25					4
S	Diptera	Tipulidae	Tipulidae sp2	N																	3	13
S	Diptera	Tipulidae	Tipulidae sp3	N																					3
U	Diptera	Tipulidae	Tipulidae sp4	N														1
U	Diptera	Tipulidae	Tipulidae sp5	N																						3
S	Hymenoptera	Formicidae	Acanthostichus sp1	N
S	Hymenoptera	Formicidae	Acromyrmex sp1	N																						1	6																				4
S	Hymenoptera	Formicidae	Anochetus sp1	N																																									6
S	Hymenoptera	Formicidae	Anochetus sp2	N
S/U	Hymenoptera	Formicidae	Apterostigma sp1	N	1						1						C	C													1									3
S	Hymenoptera	Formicidae	Azteca sp1	N																									10						C
S	Hymenoptera	Formicidae	Azteca sp2	N																			1
S/U	Hymenoptera	Formicidae	Camponotus sp 1	N	19				4		20		3												3					1	4										1				2		C
S/U	Hymenoptera	Formicidae	Camponotus sp2	N	43	12				15	C	5	1	C																	35	2	1
S	Hymenoptera	Formicidae	Camponotus sp 3	N					55
S	Hymenoptera	Formicidae	Camponotus sp 4	N																			1
S	Hymenoptera	Formicidae	Camponotus sp 5	N
S	Hymenoptera	Formicidae	Camponotus sp 6	N
U	Hymenoptera	Formicidae	Camponotus sp 7	N																																						1				4
S/U	Hymenoptera	Formicidae	Crematogaster sp1	N	2		6	1	1		6	1												1		1		1
S/U	Hymenoptera	Formicidae	Crematogaster sp2	N																					12						2			1											1		1
S	Hymenoptera	Formicidae	Crematogaster sp3	N
U	Hymenoptera	Formicidae	Cryptopone sp1	N																																								1
S	Hymenoptera	Formicidae	Cephalotes sp1	N
S	Hymenoptera	Formicidae	Cephalotes sp2	N
S	Hymenoptera	Formicidae	Cephalotes sp3	N
U	Hymenoptera	Formicidae	Cephalotes sp4	N																						1
U	Hymenoptera	Formicidae	Cephalotes sp5	N
S/U	Hymenoptera	Formicidae	Cyphomyrmex sp1	N													3											2												1		1			1	1
S	Hymenoptera	Formicidae	Dolichoderus sp1	N							17
S/U	Hymenoptera	Formicidae	Dolichoderus sp2	N											22				13		1			1															11		4				C				C
S	Hymenoptera	Formicidae	Dolichoderus sp3	N													2
U	Hymenoptera	Formicidae	Dolichoderus sp4	N										14																										6
U	Hymenoptera	Formicidae	Dolichoderus sp5	N																																1
U	Hymenoptera	Formicidae	Ectatomma sp1	N																												1
S/U	Hymenoptera	Formicidae	Gnamptogenys sp1	N		1				1	1	1	1	2					2	2																		3					4	3		1
S/U	Hymenoptera	Formicidae	Gnamptogenys sp2	N																																								9
U	Hymenoptera	Formicidae	Gnamptogenys sp3	N																																								2
U	Hymenoptera	Formicidae	Gigantiops sp1	N
S/U	Hymenoptera	Formicidae	Hypoponera sp1	N																					3	6		C
S/U	Hymenoptera	Formicidae	Hypoponera sp2	SIM																										3			C
S	Hymenoptera	Formicidae	Hypoponera sp3	N
S/U	Hymenoptera	Formicidae	Hypoponera sp4	N										6																2
U	Hymenoptera	Formicidae	Labidus sp1	N																																								1
S/U	Hymenoptera	Formicidae	Leptogenys sp1	N																			1
S/U	Hymenoptera	Formicidae	Linepithema sp1	N											C	25	1								3									2	C	C	2
S/U	Hymenoptera	Formicidae	Linepithema sp2	N																									121	C										4			C	C	C	C
S/U	Hymenoptera	Formicidae	Linepithema sp3	N
S/U	Hymenoptera	Formicidae	Myrmicocrypta sp1	N											1	1																1
S	Hymenoptera	Formicidae	Nomamyrmex sp1	N																									13
S/U	Hymenoptera	Formicidae	Neivamyrmex sp1	N																																										C
S/U	Hymenoptera	Formicidae	Octostruma sp1	N										6					2	C				2							C	5
S/U	Hymenoptera	Formicidae	Odontomachus sp1	N				3						3					3																									1		5
U	Hymenoptera	Formicidae	Odontomachus sp2	N															1
U	Hymenoptera	Formicidae	Oligomyrmex sp1	N
S	Hymenoptera	Formicidae	Pachycondyla sp 1	N			1
S/U	Hymenoptera	Formicidae	Pachycondyla sp 2	N					6				1
S/U	Hymenoptera	Formicidae	Pachycondyla sp 3	N															2	1				1			15	2									2			4			1		2	2	2	3
S/U	Hymenoptera	Formicidae	Pachycondyla sp 4	N															3	1											4							1									3
U	Hymenoptera	Formicidae	Pachycondyla sp 5	N
S/U	Hymenoptera	Formicidae	Pheidole sp 1	N	22	4								1																																	1
U	Hymenoptera	Formicidae	Pheidole sp 2	N			1						8							1																1							13
S/U	Hymenoptera	Formicidae	Pheidole sp 3	N							3	1		20						2																1
U	Hymenoptera	Formicidae	Pheidole sp 4	N						3							2
S	Hymenoptera	Formicidae	Pheidole sp 5	N																					4
S	Hymenoptera	Formicidae	Pheidole sp 6	N
S	Hymenoptera	Formicidae	Pheidole sp 7	N
S	Hymenoptera	Formicidae	Pheidole sp 8	N
U	Hymenoptera	Formicidae	Prionopeuta sp1	N																						1
S	Hymenoptera	Formicidae	Proceratium sp 1	N																							2
S/U	Hymenoptera	Formicidae	Pseudomyrmex sp1	N										1					1
U	Hymenoptera	Formicidae	Pseudomyrmex sp2	N				1		1
U	Hymenoptera	Formicidae	Pseudomyrmex sp3	N																																										1
S	Hymenoptera	Formicidae	Rogeria sp1	N									1	1
S/U	Hymenoptera	Formicidae	Rogeria sp2	N		1												1										6																1		1
S	Hymenoptera	Formicidae	Solenopsis sp1	N															1
S	Hymenoptera	Formicidae	Solenopsis sp2	N																																									1
S/U	Hymenoptera	Formicidae	Solenopsis sp3	N										1		1								5
S	Hymenoptera	Formicidae	Carebara sp1	N
S	Hymenoptera	Formicidae	Solenopsis sp5	N
U	Hymenoptera	Formicidae	Solenopsis sp6	N						1								1								1
U	Hymenoptera	Formicidae	Solenopsis sp7	N																1														C						1				4
S	Hymenoptera	Formicidae	Strumigenys sp1	N							2
S/U	Hymenoptera	Formicidae	Tapinoma sp1	N																																													6
S	Hymenoptera	Formicidae	Tapinoma sp2	N
S/U	Hymenoptera	Formicidae	Tapinoma sp3	N		14																								C						C
S	Hymenoptera	Formicidae	Trachymyrmex sp1	N																															C
S/U	Hymenoptera	Formicidae	Wasmannia sp1	N																						5							C
S	Hymenoptera	Apidae	Apidae sp1	N															1
S	Hymenoptera	Apidae	Apidae sp2	N																																	1
S	Hymenoptera	Apidae	Apidae sp3	N																																							1
U	Hymenoptera	Apidae	Apidae sp4	N																										1
S	Hymenoptera	Apidae	Apidae sp5	N
S	Hymenoptera	Andrenidae	Andrenidae sp1	N															1
U	Hymenoptera	Andrenidae	Andrenidae sp2	N																				1
S	Hymenoptera	Anthophoridae	Anthophoridae sp1	N																																									1
S	Hymenoptera	Bethylidae	Bethylidae sp1	N																																							1
S/U	Hymenoptera	Bethylidae	Bethylidae sp2	N
S	Hymenoptera	Bethylidae	Bethylidae sp4	N
U	Hymenoptera	Bethylidae	Bethylidae sp5	N																						1
S	Hymenoptera	Braconidae	Braconidae sp2	N																																									2
U	Hymenoptera	Braconidae	Braconidae sp3	N
U	Hymenoptera	Diapriidae	Diapriidae sp1	N
U	Hymenoptera	Cynipidae	Cynipidae sp1	N																																										1
S	Hymenoptera	Eucharitidae	Eucharitidae sp1	N
U	Hymenoptera	Eucharitidae	Eucharitidae sp2	N
S	Hymenoptera	Eulophidae	Eulophidae sp1	N																																							1
U	Hymenoptera	Eulophidae	Eulophidae sp3	N																1
U	Hymenoptera	Eulophidae	Elasmus sp1	N																																						1
S	Hymenoptera	Scelionidae	Scelionidae sp1	N															2
S/U	Hymenoptera	Scelionidae	Scelionidae sp2	N																																										6
U	Hymenoptera	Scelionidae	Scelionidae sp4	N																						1
U	Hymenoptera	Scelionidae	Scelionidae sp5	N																										1
S	Hymenoptera	Tiphiidae	Tiphiidae sp1	N
S	Thysanoptera	Heterothripidae	Heterothripidae sp1	N		6						3	1	1
U	Thysanoptera	Phlaeothripidae	Phlaeothripidae sp1	N								1
S	Coleoptera	Carabidae	Carabidae sp1	N																																			1
S	Coleoptera	Carabidae	Carabidae sp2	N																																							2
S/U	Coleoptera	Carabidae	Carabidae sp3	N															2				2			1
U	Coleoptera	Carabidae	Carabidae sp4	N
S	Coleoptera	Carabidae	Carabidae sp5	SIM
U	Coleoptera	Carabidae	Carabidae sp6	N																																				1
U	Coleoptera	Carabidae	Carabidae sp7	N																						1
U	Coleoptera	Carabidae	Carabidae sp8	N
S	Coleoptera	Chrysomelidae	Alticinae sp1	N																			1
S/U	Coleoptera	Chrysomelidae	Chrysomelidae sp1	N								1
S	Coleoptera	Chrysomelidae	Chrysomelidae sp2	N
U	Coleoptera	Chrysomeloidea	Chrysomeloidea sp1	N
S	Coleoptera	Coccinellidae	Coccinellidae sp1	N																																							1
U	Coleoptera	Coccinellidae	Coccinellidae sp2	N																														3
S	Coleoptera	Curculionidae	Scotylinae sp1	N									1
U	Coleoptera	Curculionidae	Scotylinae sp2	N
S	Coleoptera	Curculionidae	Curculionidae sp1	N							1
S/U	Coleoptera	Dytiscidae	Dytiscidae sp1	SIM																										3																		24
S	Coleoptera	Dytiscidae	Dytiscidae sp2	N																							4
U	Coleoptera	Dytiscidae	Dytiscidae sp3	N																1
U	Coleoptera	Dytiscidae	Dytiscidae sp4	N																1
U	Coleoptera	Dytiscidae	Dytiscidae sp5	SIM
U	Coleoptera	Elateridae	Elateridae sp1	N
S	Coleoptera	Endomychidae	Endomychidae sp1	N					1																																				2
S	Coleoptera	Endomychidae	Endomychidae sp2	N
S	Coleoptera	Gyrinidae	Gyrinidae sp1	N																							100
S	Coleoptera	Leiodidae	Leiodidae sp1	N
S	Coleoptera	Nitidulidae	Nitidulidae sp1	N																																							1
S/U	Coleoptera	Phalacridae	Phalacridae sp1	N											1																											8
U	Coleoptera	Phalacridae	Phalacridae sp2	N																																												1
S/U	Coleoptera	Pselaphidae	Pselaphidae sp1	N										2																															2	2
S/U	Coleoptera	Pselaphidae	Pselaphidae sp2	N				1																																					1
S/U	Coleoptera	Pselaphidae	Pselaphidae sp3	N																			1		1
S/U	Coleoptera	Pselaphidae	Pselaphidae sp4	N																																		1								1
U	Coleoptera	Pselaphidae	Pselaphidae sp5	N																																										2
U	Coleoptera	Pselaphidae	Pselaphidae sp6	N																1
U	Coleoptera	Pselaphidae	Pselaphidae sp7	N																												1
U	Coleoptera	Pselaphidae	Pselaphidae sp8	N																						3
U	Coleoptera	Pselaphidae	Pselaphidae sp9	N										1
U	Coleoptera	Ptiliidae	Ptiliidae sp1	N																																				4
U	Coleoptera	Ptiliidae	Ptiliidae sp2	N																																								2
U	Coleoptera	Ptiliidae	Ptiliidae sp5	SIM										1
S	Coleoptera	Scarabaeidae	Scarabaeidae sp1	N																																							2
S	Coleoptera	Scarabaeidae	Scarabaeidae sp2	N																																									1
S	Coleoptera	Scaphidiidae	Scaphidiidae sp1	N
S	Coleoptera	Scydmaenidae	Scydmaenidae sp1	SIM
S	Coleoptera	Scydmaenidae	Scydmaenidae sp2	N
S	Coleoptera	Scydmaenidae	Scydmaenidae sp3	N
U	Coleoptera	Scydmaenidae	Scydmaenidae sp4	N																																										1
U	Coleoptera	Scydmaenidae	Scydmaenidae sp5	N																																1
U	Coleoptera	Scydmaenidae	Scydmaenidae sp6	N																						1
U	Coleoptera	Scydmaenidae	Scydmaenidae sp7	N																						1
U	Coleoptera	Scydmaenidae	Scydmaenidae sp9	N														3												3
S	Coleoptera	Staphylinidae	Staphylinidae sp1	N													1
S/U	Coleoptera	Staphylinidae	Staphylinidae sp2	N								1					1
S	Coleoptera	Staphylinidae	Staphylinidae sp3	N																					1
S/U	Coleoptera	Staphylinidae	Staphylinidae sp4	N																																										1
S/U	Coleoptera	Staphylinidae	Staphylinidae sp5	N							1							3																						3
S	Coleoptera	Staphylinidae	Staphylinidae sp6	N
S	Coleoptera	Staphylinidae	Staphylinidae sp7	N
S	Coleoptera	Staphylinidae	Staphylinidae sp8	N
U	Coleoptera	Staphylinidae	Staphylinidae sp9	N																																										2		1
U	Coleoptera	Staphylinidae	Staphylinidae sp10	N																																										1
U	Coleoptera	Staphylinidae	Staphylinidae sp11	N																																										1
U	Coleoptera	Staphylinidae	Staphylinidae sp12	N																																								1
U	Coleoptera	Staphylinidae	Staphylinidae sp13	N																																								1
U	Coleoptera	Staphylinidae	Staphylinidae sp14	N																1
U	Coleoptera	Staphylinidae	Staphylinidae sp15	N																1
U	Coleoptera	Staphylinidae	Staphylinidae sp16	N																				1		1
U	Coleoptera	Staphylinidae	Staphylinidae sp17	N																						1
U	Coleoptera	Staphylinidae	Staphylinidae sp18	N																						1
U	Coleoptera	Staphylinidae	Staphylinidae sp19	N																						1
U	Coleoptera	Staphylinidae	Staphylinidae sp20	N
U	Coleoptera	Staphylinidae	Staphylinidae sp21	N
U	Coleoptera	Staphylinidae	Staphylinidae sp22	N							1
U	Coleoptera	Staphylinidae	Staphylinidae sp23	N
U	Coleoptera	Staphylinidae	Staphylinidae sp24	N																												1
U	Coleoptera	Staphylinidae	Staphylinidae sp25	SIM
U	Coleoptera	Tenebrionidae	Tenebrionidae sp1	N
S	Coleoptera	Trogositidae	Trogositidae sp1	N													4
U	Coleoptera	-	Coleoptera indet. sp1	N																														1
U	Coleoptera	-	Coleoptera indet. sp2	N
U	Coleoptera	-	Coleoptera indet. sp3	N																																								1
S/U	Polydesmida	Chelodesmidae	Chelodesmidae sp1	N																				2		3		2
S/U	Polydesmida	Chelodesmidae	Chelodesmidae sp2	N																					7	4																		1
S	Polydesmida	Chelodesmidae	Chelodesmidae sp3	N							1				2												1
U	Polydesmida	Cyrtodesmidae	Cyrtodesmidae sp1	N														1
U	Polydesmida	Fuhrmannodesmidae aff.	Fuhrmannodesmidae aff. sp1	SIM		1						1																												2
S/U	Polydesmida	Pyrgodesmidae	Pyrgodesmidae sp1	SIM												22			23	28		1		1				3	2	28		1		3						7		3		30	21	55
S	Polydesmida	Pyrgodesmidae	Pyrgodesmidae sp2	N																																					2
U	Polydesmida	-	Polydesmida sp1	N														1						2
S	Spirostreptida	Pseudonannolenidae	Pseudonannolenidae sp1	N																													1
S/U	Spirostreptida	Pseudonannolenidae	Pseudonannolenidae sp2	N																					9															2
U	Siphonophorida	Siphonophoridae	Siphonophoridae sp1	N																								1								1
S	Stemmiulida	Stemmiulidae	Stemmiulidae sp1	N
U	Stemmiulida	Stemmiulidae	Stemmiulidae sp2	N
S	Pauropoda (Classe)	-	Pauropoda sp1	N
U	Geophilomorpha	Geophilidae	Geophilidae sp1	N
S/U	Geophilomorpha	Macronicophilidae	Macronicophilus sp1	N		2														1													1												1	1			2
U	Geophilomorpha	Macronicophilidae	Macronicophilus sp2	N
S	Scolopendromorpha	Cryptopidae	Cryptops sp1	N
U	Scolopendromorpha	Cryptopidae	Cryptops sp2	N
S	Scolopendromorpha	Newportidae	Newportia sp1	N																																									1
S/U	Scolopendromorpha	Newportidae	Newportia sp2	N							3
S	Scolopendromorpha	Newportidae	Newportinae sp1	N															2
U	Scolopendromorpha	Scolopendridae	Otostigmus sp1	N
S	Scolopendromorpha	Scolopocryptopidae	Dinocryptops sp.	N
S/U	Scolopendromorpha	Scolopocryptopidae	Dinocryptops sp2	N									1																										1
S	Scolopendromorpha	Scolopocryptopidae	Dinocryptops sp3	N															1
S	Scolopendromorpha	Scolopocryptopidae	Dinocryptops sp4	N
S	Scolopendromorpha	Scolopocryptopidae	Dinocryptops sp5	N							1		1
S	Scutigeromorpha	Pselliodidae	Sphendenonema guildingii	N																																												1
S/U	Scutigeromorpha	Pselliodidae	Sphendenonema sp1	N													1		2							1			1		1	1			2
S/U	Scutigeromorpha	Pselliodidae	Sphendenonema sp2	N															2														2										1		3	1
S	Symphyla	Scolopendrellidae	Symphylella sp1	N
U	Symphyla	Scolopendrellidae	Symphylella sp2	N
S/U	Symphyla	Scutigerellidae	Hanseniella sp1	N												1										2			3	3		1											1	4		3
S/U	Symphyla	Scutigerellidae	Scutigerella sp1	N																										2
S	Symphyla	Scutigerellidae	Scutigerellidae sp1	N
U	Coleoptera - Imaturo	Carabidae	Carabidae sp1	N																																										1
U	Coleoptera - Imaturo	Carabidae	Carabidae sp2	N
U	Coleoptera - Imaturo	Carabidae	Carabidae sp3	N																1
U	Coleoptera - Imaturo	Carabidae	Carabidae sp4	N
U	Coleoptera - Imaturo	Carabidae	Carabidae sp5	N
S	Coleoptera - Imaturo	Curculionidae	Curculionidae PUPA	N
S	Coleoptera - Imaturo	Dermestidae	Dermestidae sp1	N
U	Coleoptera - Imaturo	Dytiscidae	Dytiscidae sp1	N																1
S/U	Coleoptera - Imaturo	Elateridae	Elateridae sp1	N	4																								2	1	1															1
S/U	Coleoptera - Imaturo	Elateridae	Cardiophorinae sp1	N						1							1																			1									3
S	Coleoptera - Imaturo	Elateridae	Cardiophorinae sp2	N
S/U	Coleoptera - Imaturo	Elateridae	Cardiophorinae sp3	N																																										1
U	Coleoptera - Imaturo	Lampiridae	Lampiridae sp1	N												1
U	Coleoptera - Imaturo	Scarabaeidae	Scarabaeidae sp1	N
S/U	Coleoptera - Imaturo	Scirtidae	Scirtidae sp1	N															1									1		1																1		34
S/U	Coleoptera - Imaturo	Staphylinidae	Staphylinidae sp1	N
U	Coleoptera - Imaturo	Staphylinidae	Staphylinidae sp2	N																																				2
U	Coleoptera - Imaturo	Staphylinidae	Staphylinidae sp3	N																1																												2
U	Coleoptera - Imaturo	Staphylinidae	Staphylinidae sp4	N
U	Coleoptera - Imaturo	Staphylinidae	Staphylinidae sp5	N
U	Coleoptera - Imaturo	Staphylinidae	Staphylinidae sp6	N																						1
U	Coleoptera - Imaturo	Staphylinidae	Staphylinidae sp7	N														1
S/U	Coleoptera - Imaturo	Staphylinidae	Staphylinidae sp8	N		2
S	Coleoptera - Imaturo	-	Coleptera larvae sp2	N
U	Coleoptera - Imaturo	-	Coleptera larvae sp3	N								1																												1
S/U	Diptera - Imaturo	Ceratopogonidae	Ceratopogonidae sp1	N
U	Diptera - Imaturo	Ceratopogonidae	Ceratopogonidae sp2	N
S/U	Diptera - Imaturo	Chironomidae	Chironomidae sp1	N															2
S	Diptera - Imaturo	Chironomidae	Chironomidae sp2	N															2
S/U	Diptera - Imaturo	Chironomidae	Chironomidae sp3	N																										1						1										7
U	Diptera - Imaturo	Chironomidae	Chironomidae sp4	N												5				15
U	Diptera - Imaturo	Chironomidae	Chironomidae sp5	N																										4										1
U	Diptera - Imaturo	Chironomidae	Chironomidae sp6	N																														2
U	Diptera - Imaturo	Chironomidae	Chironomidae sp7	N																																		1
U	Diptera - Imaturo	Chironomidae	Chironomidae sp8	N																																								1		1
U	Diptera - Imaturo	Chironomidae	Chironomidae sp9	N
U	Diptera - Imaturo	Chironomidae	Chironomidae PUPA sp1	N																																										7
S	Diptera - Imaturo	Culicidae	Anopheles sp1	N																	1
S	Diptera - Imaturo	Culicidae	Anopheles sp2	N																	1
S	Diptera - Imaturo	Culicidae	Aedini sp1	N															INF
U	Diptera - Imaturo	Culicidae	Aedini sp2	N																533
U	Diptera - Imaturo	Culicidae	Aedini sp3	N
S	Diptera - Imaturo	Culicidae	Culex sp1	N																	1
S	Diptera - Imaturo	Culicidae	Culex sp2	N																					3
S	Diptera - Imaturo	Culicidae	Culex sp3	N
U	Diptera - Imaturo	Culicidae	Culicidae PUPA sp1	N																1
S/U	Diptera - Imaturo	Keroplatidae	Keroplatidae sp1	N						1		2		18						1										5		1				3		1					1	1		7
U	Diptera - Imaturo	Muscidae	Muscidae sp1	N																																										2
U	Diptera - Imaturo	Sciaridae	Sciaridae sp1	N																																								6
U	Diptera - Imaturo	-	Diptera larvae sp1	N										1																																1
U	Diptera - Imaturo	-	Diptera larvae sp2	N
U	Diptera - Imaturo		Tipulomorpha sp1	N
S	Lepidoptera - Imaturo	Geometridae	Geometridae larvae sp1	N
S	Lepidoptera - Imaturo	Geometridae	Geometridae larvae sp2	N
S/U	Lepidoptera - Imaturo	Noctuidae	Noctuidae larvae sp1	N		1						1													1
U	Lepidoptera - Imaturo	Noctuidae	Noctuidae larvae sp2	N																																				2					1
U	Lepidoptera - Imaturo	Noctuidae	Noctuidae larvae sp3	N																																				2
U	Lepidoptera - Imaturo	Noctuidae	Noctuidae larvae sp4	N																																				1
U	Lepidoptera - Imaturo	Noctuidae	Noctuidae larvae sp5	N																																										1
U	Lepidoptera - Imaturo	Noctuidae	Noctuidae larvae sp6	N																																										1
U	Lepidoptera - Imaturo	Noctuidae	Noctuidae larvae sp7	N
U	Lepidoptera - Imaturo	Noctuidae	Noctuidae larvae sp8	N
U	Lepidoptera - Imaturo	Noctuidae	Noctuidae larvae sp9	N
U	Lepidoptera - Imaturo	Noctuidae	Noctuidae larvae sp10	N
S/U	Lepidoptera - Imaturo	Tineidae	Tineidae larvae sp1	N					1			1																							1
S/U	Lepidoptera - Imaturo	Tineidae	Tineidae larvae sp2	N									1																															1
S	Lepidoptera - Imaturo	Tineidae	Tineidae larvae sp3	N															2							1
S/U	Lepidoptera - Imaturo	Tineidae	Tineidae larvae sp4	N												1				2				1		1				4												4		3	1	14	7
U	Lepidoptera - Imaturo	Tineidae	Tineidae larvae sp5	N																1
U	Lepidoptera - Imaturo	Tineidae	Tineidae larvae sp6	N																				1
U	Lepidoptera - Imaturo	Tineidae	Tineidae larvae sp7	N
S/U	Lepidoptera - Imaturo	-	Lepidoptera larvae sp1	N										1
U	Lepidoptera - Imaturo	-	Lepidoptera larvae sp3	N																																								1
U	Lepidoptera - Imaturo	-	Lepidoptera larvae sp4	N
U	Lepidoptera - Imaturo	-	Lepidoptera larvae sp5	N
U	Lepidoptera - Imaturo	-	Lepidoptera larvae sp6	N										1
U	Lepidoptera - Imaturo	-	Lepidoptera PUPA	N
S/U	Neuroptera - Imaturo	Myrmeleontidae	Myrmeleontidae sp1	N	47	23			6	10			1	4																															11				16
S	Neuroptera - Imaturo	Myrmeleontidae	Myrmeleontidae sp2	N			2																														8				4
S	Neuroptera - Imaturo	Myrmeleontidae	Myrmeleontidae sp3	N																																					4
S/U	Neuroptera - Imaturo	Myrmeleontidae	Myrmeleontidae sp4	N																																				10
U	Neuroptera - Imaturo	Myrmeleontidae	Myrmeleontidae sp5	N
S	Neuroptera - Imaturo	Myrmeleontidae	Myrmeleontidae sp6	N									1
S	Siluriformes	Heptapteridae	Pimelodella sp.	N																					1
S	Anura	Dendrobatidae	Ameerega sp.	N
U	Anura	Dendrobatidae	Colostethus sp.	N														1																										1
S	Anura	Hylidae	Hypsiboas sp.	N																							1
S/U	Anura	Leptodactylidae	Eleutherodactylus sp.	N																			1																						1
S/U	Anura	Leptodactylidae	Pristimantis cf. fenestratus	N							1		1	1	2				2		2				3		4												1				2		1	1	1		1
S	Anura	Leptodactylidae	Proceratoprhys sp.	N																					1
S	Anura	Leptodactylidae	Adenomera sp.	N													1
S	Anura	Leptodactylidae	Leptodactylidae sp1 (listrado)	N
S/U	Anura	Leptodactylidae	Leptodactylidae sp2 (terrinha)	N																																				2
	Anura	Leptodactylidae	Leptodactylus labyrinthicus	N																2
S	Anura	-	Anura indet.	N															1						1
S	Squamata	Gekkonidae	Thecadactylus rapicauda	N
S/U	Squamata	Iguanidae	Iguanidae	N													1							1
S/U	Chiroptera	Emballonuridae	Peropteryx kappleri	N	3	7					2	1		4	2			1	1	10		1				3	3		2			1								1						20	3	4	5
S/U	Chiroptera	Furipteridae	Furipterus horrens	N															2
S	Chiroptera	Phyllostomidae	Anoura sp.	N
S	Chiroptera	Phyllostomidae	Chrotopterus auritus	N															1
S	Chiroptera	Phyllostomidae	Desmodus rotundus	N															1
S	Chiroptera	Phyllostomidae	Diphylla ecaudata	N																																									2
U	Chiroptera	Phyllostomidae	Glossophaga soricina	N																		3
S/U	Chiroptera	Vespertilionidae	Myotis nigricans	N																					4	4
S	Chiroptera	-	Chiroptera indet.	N												1
U	Rodentia	Cricetidae	Rhipidomys sp.	N																																									1
TOTAL					435	355	235	119	167	135	151	166	304	443	130	209	168	127	1427	1192	74	154	86	114	277	175	357	209	490	406	107	146	453	105	70	75	67	135	152	262	94	113	218	549	742	1214	68	149	99
[truncated: 44 more columns]

## Sheet: Troglóbios
	Ordem	Familia	Genero/espécie	Troglóbio
	Gordioidea	-	Gordioidea sp1	SIM
	Oligochaeta	-	Oligochaeta sp2	SIM
	Tricladida	-	Tricladida sp1	SIM
	Isopoda	Scleropactidae	Amazoniscus sp1	SIM
	Isopoda	Plathyarthridae	Trichorhina sp1	SIM
	Amblypygi	Charinidae	Charinus sp1	SIM
	Pseudoscorpiones	Chthoniidae	Chthoniidae sp2	SIM
	Opiliones	Escadabiidae	Escadabiidae sp2	SIM
	Opiliones	Escadabiidae	Escadabiidae sp4	SIM
	Opiliones	Escadabiidae	Escadabiidae sp6	SIM
	Araneae	Caponiidae	Caponiidae sp1	SIM
	Araneae	Ochiroceratidae	Ochiroceratidae sp5	SIM
	Araneae	Oonopidae	Oonopidae sp4	SIM
	Thysanura	Nicoletiidae	Atelurinae sp2	SIM
	Diplura	Anajapygidae	Anajapygidae sp1	SIM
	Collembola	Bourletiellidae	Bourletiellidae sp2	SIM
	Collembola	Cyphoderidae	Cyphoderidae sp1	SIM
	Collembola	Entomobryomorpha	Entomobryomorpha sp1	SIM
	Collembola	Isotomidae	Isotomidae sp2	SIM
	Hemiptera	Tingidae	Tingidae aff. sp1	SIM
	Hymenoptera	Formicidae	Hypoponera sp2	SIM
	Coleoptera	Carabidae	Carabidae sp5	SIM
	Coleoptera	Dytiscidae	Dytiscidae sp1	SIM
	Coleoptera	Dytiscidae	Dytiscidae sp5	SIM
	Coleoptera	Ptiliidae	Ptiliidae sp5	SIM
	Coleoptera	Scydmaenidae	Scydmaenidae sp1	SIM
	Coleoptera	Staphylinidae	Staphylinidae sp25	SIM
	Polydesmida	Fuhrmannodesmidae aff.	Fuhrmannodesmidae aff. sp1	SIM
	Polydesmida	Pyrgodesmidae	Pyrgodesmidae sp1	SIM
