# Supplementary material for: Reconciling Mining with the Conservation of Cave Biodiversity: A Quantitative Baseline to Help Establish Conservation Priorities
Source: PLoS One. 2016 Dec 20;11(12):e0168348. doi: 10.1371/journal.pone.0168348 (PMC5173368; doi:10.1371/journal.pone.0168348)
Supplement: S2 Dataset — (ZIP) [file pone.0168348.s003.zip]

Archive with 7 entries (6 files):
- Data_Scripts/
- Data_Scripts/Joincount_V2.R
- Data_Scripts/Cavedata-R4.csv
- Data_Scripts/overdisp_fun.R
- Data_Scripts/Trogdata-FV2.csv
- Data_Scripts/Relevance_plots_V2.R
- Data_Scripts/Biocave_V9.R
