# Supplementary material for: Reconciling Mining with the Conservation of Cave Biodiversity: A Quantitative Baseline to Help Establish Conservation Priorities
Source: PLoS One. 2016 Dec 20;11(12):e0168348. doi: 10.1371/journal.pone.0168348 (PMC5173368; doi:10.1371/journal.pone.0168348)
Supplement: S2 Dataset — (ZIP) [file pone.0168348.s003.zip › Data_Scripts/Joincount_V2.R]

library(spdep)
library(geosphere)
library(ggplot2)
library(gridExtra)

##############################################################################################################################################################
################################################################ SA for raw variables #######################################################################
##############################################################################################################################################################

############################## Richness
setwd("/home/rodolfojaffe/Dropbox/Rodolfo/ITV/Troglobios/R") 
C2 <- read.csv("Cavedata-R4.csv", header=T)
row.names(C2) <- C2[,1]

#TR (continuous variable)
Cr <- C2[,c(1:4,22)]
Cr <- Cr[complete.cases(Cr),]
coordinates(Cr) <- c(3:4)
proj4string(Cr) <- CRS("+proj=longlat +ellps=WGS84 +datum=WGS84 +no_defs +units=m")
#projection(Cr) <- "+proj=longlat +ellps=WGS84 +datum=WGS84 +no_defs +units=m"
#spTransform(Cr, CRS("+proj=longlat +ellps=WGS84 +datum=WGS84 +no_defs +units=m"))
head(Cr)
class(Cr)

#########Create neighbours object
##S11D
Cr2 <- subset(Cr, Report=="I"|Report=="II")
max_dst2 <- max(distm(coordinates(Cr2), fun = distHaversine)) #16789.19m
r.nb <- dnearneigh(Cr2, 0, max_dst2/1000, row.names = Cr2$Cave) 
plot(r.nb, coordinates(Cr2))

##Serra Norte
Cr2 <- subset(Cr, Report=="III"|Report=="IV"|Report=="V"|Report=="VII")
max_dst2 <- max(distm(coordinates(Cr2), fun = distHaversine)) #19977.16m
r.nb <- dnearneigh(Cr2, 0, max_dst2/1000, row.names = Cr2$Cave) 
plot(r.nb, coordinates(Cr2))

##Serra Leste
Cr2 <- subset(Cr, Report=="IX"|Report=="VIII")
max_dst2 <- max(distm(coordinates(Cr2), fun = distHaversine)) #11875.28m
r.nb <- dnearneigh(Cr2, 0, max_dst2/1000, row.names = Cr2$Cave) 
plot(r.nb, coordinates(Cr2))

##Overall
max_dst <- max(as.numeric(distm(coordinates(Cr), fun = distHaversine))) 
r.nb <- dnearneigh(Cr, 0, max_dst/1000, row.names = Cr$Cave) #103
#plot(coordinates(Cr))
#plot(r.nb, coordinates(Cr))

r.nb2 <- dnearneigh(Cr, 0, 50, row.names = Cr$Cave) #
r.nb3 <- dnearneigh(Cr, 0, 20, row.names = Cr$Cave) #
r.nb4 <- dnearneigh(Cr, 0, 10, row.names = Cr$Cave) #
r.nb5 <- dnearneigh(Cr, 0, 5, row.names = Cr$Cave) #
#plot(r.nb2, coordinates(Cr))

######Moran's I
r.nb <- dnearneigh(Cr, 0, 20, row.names = Cr$Cave)
moran.test(Cr$TR, listw=nb2listw(r.nb, style="W")) 
moran.mc(Cr$TR, listw=nb2listw(r.nb, style="W"), nsim=999)
#sp.correlogram(r.nb, Cr$TR, order=4, method="I", randomisation=F)


Moran.kit <- function(nb, sty){
  moran.plot(as.numeric(scale(Cr$TR)), listw=nb2listw(nb, style=sty)) 
  moran.test(Cr$TR, listw=nb2listw(nb, style=sty)) 
}

Moran.kit(r.nb, "W") ##NS
Moran.kit(r.nb2, "W")
Moran.kit(r.nb3, "W")
Moran.kit(r.nb4, "W")
Moran.kit(r.nb5, "W")

Moran.kit(r.nb, "B") ##NS
Moran.kit(r.nb2, "B")
Moran.kit(r.nb3, "B")
Moran.kit(r.nb4, "B")
Moran.kit(r.nb5, "B")

Moran.kit(r.nb, "C") ##NS
Moran.kit(r.nb2, "C")
Moran.kit(r.nb3, "C")
Moran.kit(r.nb4, "C")
Moran.kit(r.nb5, "C")

Moran.kit(r.nb, "S") ##NS
Moran.kit(r.nb2, "S")
Moran.kit(r.nb3, "S")
Moran.kit(r.nb4, "S")
Moran.kit(r.nb5, "S")

Dist <- as.numeric(distm(coordinates(Cr), fun = distHaversine))
summary(Dist)
r.nb <- dnearneigh(Cr, 0, 5, row.names = Cr$Cave) # Minimum distance to have all regions with at least one neighbour
r.nb <- dnearneigh(Cr, 0, 95, row.names = Cr$Cave) ##Threshold value for NS
Res <- moran.test(Cr$TR, listw=nb2listw(r.nb, style="W")) 
Res$statistic

##All distances loop
Mdat <- data.frame(Dist=c(5:104), I=rep(NA, 100), Exp=rep(NA, 100), Var=rep(NA, 100), Sdev=rep(NA, 100), p=rep(NA, 100))

for(i in 1:100){
  dmax<- Mdat$Dist[i]
  r.nb <- dnearneigh(Cr, 0, dmax, row.names = Cr$Cave)
  Res <- moran.test(Cr$TR, listw=nb2listw(r.nb, style="W")) 
  I <- as.numeric(Res$estimate[1])
  Exp <- as.numeric(Res$estimate[2])
  Var <- as.numeric(Res$estimate[3])
  Sdev <- as.numeric(Res$statistic)
  p <- Res$p.value 
  Mdat[i,2] <- I
  Mdat[i,3] <- Exp
  Mdat[i,4] <- Var
  Mdat[i,5] <- Sdev
  Mdat[i,6] <- p
}


head(Mdat)
tail(Mdat,15)
write.csv(Mdat, file="Mdat.csv", col.names=T, row.names=F)

##I Plots
Mdat <- read.csv("Mdat.csv", header=T)
Mdat$CI.up <- Mdat$I+(1.96*(sqrt(Mdat$Var)))
Mdat$CI.low <- Mdat$I-(1.96*(sqrt(Mdat$Var)))
#Cut <- min(Mdat[Mdat$p>0.05,1])

I_plot <- ggplot(Mdat, aes(x=(Dist), y=I)) + geom_line() + 
  #geom_vline(xintercept = Cut, linetype="dashed") + 
  geom_hline(yintercept = Mdat$Exp, linetype="dashed") + 
  geom_ribbon(aes(ymin = CI.low, ymax = CI.up), alpha = 0.25) + #geom_rug(sides = "b", alpha = 0.05) +
  ylab("Moran's I\n(species richness)") +
  xlab(NULL) + 
  theme_minimal() + theme(axis.title.y = element_text(size=15, color = "black", face = "bold"),
                          axis.title.x = element_text(size=20, color = "black", face = "bold"))
I_plot 

tiff(filename = "I_plot.tif",
     width = 15, height = 15, units = "cm",
     compression = "lzw", bg = "white", res = 400)

I_plot
dev.off()
#sp.correlogram(r.nb4, Cr$TR, order=5, method="I", style="W")

#####Local Moran
LM <- as.data.frame(localmoran(Cr$TR, listw=nb2listw(r.nb, style="B")))
head(LM)
LM[LM$"Pr(z > 0)"<=0.05,]


###########################################33#Trog, RareTrog & BATPOP (presence/absence variables)
########Cave dataset
setwd("/home/rodolfojaffe/Dropbox/Rodolfo/ITV/Troglobios/R") 
C2 <- read.csv("Cavedata-R4.csv", header=T)
row.names(C2) <- C2[,1]

Ct <- C2[,c(1:4,23:25)]
Ct <- Ct[complete.cases(Ct),]
coordinates(Ct) <- c(3:4)
proj4string(Ct) <- CRS("+proj=longlat +ellps=WGS84 +datum=WGS84 +no_defs +units=m")

head(Ct)
class(Ct)

t.nb <- dnearneigh(Ct, 0, 5, row.names = Ct$Cave)
plot(coordinates(Ct))
plot(t.nb, coordinates(Ct))

joincount.test(Ct$Trog, listw=nb2listw(t.nb, style="W"))
joincount.mc(Ct$Trog, listw=nb2listw(t.nb, style="W"), nsim=999)
joincount.multi(Ct$Trog, listw=nb2listw(t.nb, style="W"))
joincount.multi(Ct$Trog, listw=nb2listw(t.nb, style="B"))
joincount.multi(Ct$Trog, listw=nb2listw(t.nb, style="S"))

joincount.test(Ct$RareTrog, listw=nb2listw(t.nb, style="W"))
joincount.test(Ct$Trog, listw=nb2listw(t.nb, style="W"))
joincount.test(Ct$BATPOP, listw=nb2listw(t.nb, style="W"))

Res <- joincount.test(Ct$Trog, listw=nb2listw(t.nb, style="W"))
joincount.test(Ct$Trog, listw=nb2listw(t.nb, style="B"))
joincount.test(Ct$Trog, listw=nb2listw(t.nb, style="C"))
joincount.test(Ct$Trog, listw=nb2listw(t.nb, style="U"))
joincount.test(Ct$Trog, listw=nb2listw(t.nb, style="S"))
str(Res)

Res[[1]]$statistic
Res1 = unlist(Res[1])
str(Res1)
Res1

joincount.test(Ct$BATPOP, listw=nb2listw(t.nb, style="W")) 

##All distances loop_Trog
Jdat_t <- data.frame(Dist=c(5:104), SCSn=rep(NA, 100), SCSy=rep(NA, 100), Expn=rep(NA, 100), Expy=rep(NA, 100), Varn=rep(NA, 100), Vary=rep(NA, 100), 
                   Sdn=rep(NA, 100), Sdy=rep(NA, 100), pn=rep(NA, 100), py=rep(NA, 100))

for(i in 1:100){
  dmax<- Jdat_t$Dist[i]
  t.nb <- dnearneigh(Ct, 0, dmax, row.names = Ct$Cave)
  Res <- joincount.test(Ct$Trog, listw=nb2listw(t.nb, style="W"))
  SCSn <- as.numeric(Res[[1]]$estimate[1])
  SCSy <- as.numeric(Res[[2]]$estimate[1])
  Expn <- as.numeric(Res[[1]]$estimate[2])
  Expy <- as.numeric(Res[[2]]$estimate[2])
  Varn <- as.numeric(Res[[1]]$estimate[3])
  Vary <- as.numeric(Res[[2]]$estimate[3])
  Sdn <- as.numeric(Res[[1]]$statistic)
  Sdy <- as.numeric(Res[[2]]$statistic)
  pn <- as.numeric(Res[[1]]$p.value)
  py <- as.numeric(Res[[2]]$p.value)
  Jdat_t[i,2] <- SCSn
  Jdat_t[i,3] <- SCSy
  Jdat_t[i,4] <- Expn
  Jdat_t[i,5] <- Expy
  Jdat_t[i,6] <- Varn
  Jdat_t[i,7] <- Vary
  Jdat_t[i,8] <- Sdn
  Jdat_t[i,9] <- Sdy
  Jdat_t[i,10] <- pn
  Jdat_t[i,11] <- py
}


head(Jdat_t)
tail(Jdat_t,15)
write.csv(Jdat_t, file="Jdat_t.csv", col.names=T, row.names=F)

###RareTrog
Jdat_rt <- data.frame(Dist=c(5:104), SCSn=rep(NA, 100), SCSy=rep(NA, 100), Expn=rep(NA, 100), Expy=rep(NA, 100), Varn=rep(NA, 100), Vary=rep(NA, 100), 
                   Sdn=rep(NA, 100), Sdy=rep(NA, 100), pn=rep(NA, 100), py=rep(NA, 100))

for(i in 1:100){
  dmax<- Jdat_rt$Dist[i]
  t.nb <- dnearneigh(Ct, 0, dmax, row.names = Ct$Cave)
  Res <- joincount.test(Ct$RareTrog, listw=nb2listw(t.nb, style="W"))
  SCSn <- as.numeric(Res[[1]]$estimate[1])
  SCSy <- as.numeric(Res[[2]]$estimate[1])
  Expn <- as.numeric(Res[[1]]$estimate[2])
  Expy <- as.numeric(Res[[2]]$estimate[2])
  Varn <- as.numeric(Res[[1]]$estimate[3])
  Vary <- as.numeric(Res[[2]]$estimate[3])
  Sdn <- as.numeric(Res[[1]]$statistic)
  Sdy <- as.numeric(Res[[2]]$statistic)
  pn <- as.numeric(Res[[1]]$p.value)
  py <- as.numeric(Res[[2]]$p.value)
  Jdat_rt[i,2] <- SCSn
  Jdat_rt[i,3] <- SCSy
  Jdat_rt[i,4] <- Expn
  Jdat_rt[i,5] <- Expy
  Jdat_rt[i,6] <- Varn
  Jdat_rt[i,7] <- Vary
  Jdat_rt[i,8] <- Sdn
  Jdat_rt[i,9] <- Sdy
  Jdat_rt[i,10] <- pn
  Jdat_rt[i,11] <- py
}


head(Jdat_rt)
tail(Jdat_rt,15)
write.csv(Jdat_rt, file="Jdat_rt.csv", col.names=T, row.names=F)

##BATPOP
Jdat_bp <- data.frame(Dist=c(5:104), SCSn=rep(NA, 100), SCSy=rep(NA, 100), Expn=rep(NA, 100), Expy=rep(NA, 100), Varn=rep(NA, 100), Vary=rep(NA, 100), 
                   Sdn=rep(NA, 100), Sdy=rep(NA, 100), pn=rep(NA, 100), py=rep(NA, 100))

for(i in 1:100){
  dmax<- Jdat_bp$Dist[i]
  t.nb <- dnearneigh(Ct, 0, dmax, row.names = Ct$Cave)
  Res <- joincount.test(Ct$BATPOP, listw=nb2listw(t.nb, style="W"))
  SCSn <- as.numeric(Res[[1]]$estimate[1])
  SCSy <- as.numeric(Res[[2]]$estimate[1])
  Expn <- as.numeric(Res[[1]]$estimate[2])
  Expy <- as.numeric(Res[[2]]$estimate[2])
  Varn <- as.numeric(Res[[1]]$estimate[3])
  Vary <- as.numeric(Res[[2]]$estimate[3])
  Sdn <- as.numeric(Res[[1]]$statistic)
  Sdy <- as.numeric(Res[[2]]$statistic)
  pn <- as.numeric(Res[[1]]$p.value)
  py <- as.numeric(Res[[2]]$p.value)
  Jdat_bp[i,2] <- SCSn
  Jdat_bp[i,3] <- SCSy
  Jdat_bp[i,4] <- Expn
  Jdat_bp[i,5] <- Expy
  Jdat_bp[i,6] <- Varn
  Jdat_bp[i,7] <- Vary
  Jdat_bp[i,8] <- Sdn
  Jdat_bp[i,9] <- Sdy
  Jdat_bp[i,10] <- pn
  Jdat_bp[i,11] <- py
}


head(Jdat_bp)
tail(Jdat_bp,15)
write.csv(Jdat_bp, file="Jdat_bp.csv", col.names=T, row.names=F)

##I Plots
Jdat_t <- read.csv("Jdat_t.csv", head=T)
Jdat_rt <- read.csv("Jdat_rt.csv", head=T)
Jdat_bp <- read.csv("Jdat_bp.csv", head=T)

Jdat_t$CI.up <- Jdat_t$SCSy+(1.96*(sqrt(Jdat_t$Vary)))
Jdat_t$CI.low <- Jdat_t$SCSy-(1.96*(sqrt(Jdat_t$Vary)))
#Cut <- min(Jdat_t[Jdat_t$py>0.05,1])
#Jdat_t[Jdat_t$py>0.05,1]

t_plot <- ggplot(Jdat_t, aes(x=(Dist), y=SCSy)) + geom_line() + 
  #geom_vline(xintercept = Cut, linetype="dashed") + 
  geom_hline(yintercept = Jdat_t$Expy, linetype="dashed") + 
  geom_ribbon(aes(ymin = CI.low, ymax = CI.up), alpha = 0.25) + #geom_rug(sides = "b", alpha = 0.05) +
  ylab("Single Color Statistic\n(presence of troglobites)") +
  xlab(NULL) + 
  theme_minimal() + theme(axis.title.y = element_text(size=15, color = "black", face = "bold"),
                          axis.title.x = element_text(size=20, color = "black", face = "bold"))
t_plot

Jdat_rt$CI.up <- Jdat_rt$SCSy+(1.96*(sqrt(Jdat_rt$Vary)))
Jdat_rt$CI.low <- Jdat_rt$SCSy-(1.96*(sqrt(Jdat_rt$Vary)))
#Cut <- min(Jdat_rt[Jdat_rt$py>0.05,1])
#Jdat_rt[Jdat_rt$py>0.05,1]

rt_plot <- ggplot(Jdat_rt, aes(x=(Dist), y=SCSy)) + geom_line() + 
  #geom_vline(xintercept = Cut, linetype="dashed") + 
  geom_hline(yintercept = Jdat_rt$Expy, linetype="dashed") + 
  geom_ribbon(aes(ymin = CI.low, ymax = CI.up), alpha = 0.25) + #geom_rug(sides = "b", alpha = 0.05) +
  ylab("Single Color Statistic\n(presence of rare troglobites)") +
  xlab(NULL) + 
  theme_minimal() + theme(axis.title.y = element_text(size=15, color = "black", face = "bold"),
                          axis.title.x = element_text(size=20, color = "black", face = "bold"))
rt_plot

Jdat_bp$CI.up <- Jdat_bp$SCSy+(1.96*(sqrt(Jdat_bp$Vary)))
Jdat_bp$CI.low <- Jdat_bp$SCSy-(1.96*(sqrt(Jdat_bp$Vary)))
#Cut <- min(Jdat_bp[Jdat_bp$py>0.05,1])
#Jdat_bp[Jdat_bp$py>0.05,1]

bp_plot <- ggplot(Jdat_bp, aes(x=(Dist), y=SCSy)) + geom_line() + 
  #geom_vline(xintercept = Cut, linetype="dashed") + 
  geom_hline(yintercept = Jdat_bp$Expy, linetype="dashed") + 
  geom_ribbon(aes(ymin = CI.low, ymax = CI.up), alpha = 0.25) + #geom_rug(sides = "b", alpha = 0.05) +
  ylab("Single Color Statistic\n(presence of bat populations)") +
  xlab("Distance (km)") + 
  theme_minimal() + theme(axis.title.y = element_text(size=15, color = "black", face = "bold"),
                          axis.title.x = element_text(size=20, color = "black", face = "bold"))
bp_plot

tiff(filename = "t_plot.tif",
     width = 15, height = 20, units = "cm",
     compression = "lzw", bg = "white", res = 400)

t_plot; dev.off()
rt_plot; dev.off()
bp_plot; dev.off()

tiff(filename = "j_plots.tif",
     width = 20, height = 40, units = "cm",
     compression = "lzw", bg = "white", res = 400)

grid.arrange(I_plot, rt_plot, t_plot, bp_plot, ncol=1)
dev.off()

##############################################################################################################################################################
################################################################ SA for residuals #######################################################################
##############################################################################################################################################################
library(lme4)
library(nlme)
library(MuMIn)
library(MASS)
library(lmerTest)

############################################### FINAL MODELS #
##Set wd
setwd("/home/rodolfojaffe/Dropbox/Rodolfo/ITV/Troglobios/R") ##ITV

##############################Richness
C <- read.csv("Cavedata-R4.csv", header=T)
C <- C[,c(1:18,22,25)]
C <- C[complete.cases(C),]
##Transformations
C$ID <- c(1:length(C$Cave))
C$Slope.log <- log(C$Slope)
C$Area.log <- log(C$Area)  
C$Altitude.s <- scale(C$Altitude, scale=T)

BMRF <- lme(TR ~ Area.log*Guano + WR + Det + Root + BATPOP, random = ~ 1| Report, 
            weights = varIdent(form = ~ 1| BATPOP), method="REML", data=C)  

C$RES_TR <- residuals(BMRF)
coordinates(C) <- c(3:4)
proj4string(C) <- CRS("+proj=longlat +ellps=WGS84 +datum=WGS84 +no_defs +units=m")

acf(C$RES_TR)
r.nb <- dnearneigh(C, 0, 5, row.names = C$Cave) 
moran.test(C$RES_TR, listw=nb2listw(r.nb, style="W")) 

##All distances loop
Mdat_res <- data.frame(Dist=c(5:104), I=rep(NA, 100), Exp=rep(NA, 100), Var=rep(NA, 100), Sdev=rep(NA, 100), p=rep(NA, 100))

for(i in 1:100){
  dmax<- Mdat_res$Dist[i]
  r.nb <- dnearneigh(C, 0, dmax, row.names = C$Cave)
  Res <- moran.test(C$RES_TR, listw=nb2listw(r.nb, style="W")) 
  I <- as.numeric(Res$estimate[1])
  Exp <- as.numeric(Res$estimate[2])
  Var <- as.numeric(Res$estimate[3])
  Sdev <- as.numeric(Res$statistic)
  p <- Res$p.value 
  Mdat_res[i,2] <- I
  Mdat_res[i,3] <- Exp
  Mdat_res[i,4] <- Var
  Mdat_res[i,5] <- Sdev
  Mdat_res[i,6] <- p
}


head(Mdat_res)
tail(Mdat_res)
write.csv(Mdat_res, file="Mdat_res.csv", col.names=T, row.names=F)

##I Plots
Mdat_res <- read.csv("Mdat_res.csv", head=T)
Mdat_res$CI.up <- Mdat_res$I+(1.96*(sqrt(Mdat_res$Var)))
Mdat_res$CI.low <- Mdat_res$I-(1.96*(sqrt(Mdat_res$Var)))
#Cut <- min(Mdat_res_res[Mdat_res_res$p>0.05,1])

Ires_plot <- ggplot(Mdat_res, aes(x=(Dist), y=I)) + geom_line() + 
  #geom_vline(xintercept = Cut, linetype="dashed") + 
  geom_hline(yintercept = Mdat_res$Exp, linetype="dashed") + 
  geom_ribbon(aes(ymin = CI.low, ymax = CI.up), alpha = 0.25) + #geom_rug(sides = "b", alpha = 0.05) +
  ylab("Moran's I\n(species richness)") +
  xlab(NULL) + 
  theme_minimal() + theme(axis.title.y = element_text(size=15, color = "black", face = "bold"),
                          axis.title.x = element_text(size=20, color = "black", face = "bold"))
Ires_plot
##############################Troglobites
C2 <- read.csv("Cavedata-R4.csv", header=T)
C2 <- C2[,c(1:18,23:25)]
C2 <- C2[complete.cases(C2),]
##Transformations
C2$ID <- c(1:length(C2$Cave))
C2$Slope.log <- log(C2$Slope)
C2$Area.log <- log(C2$Area)  
C2$Volume.log <- log(C2$Volume)  
C2$Altitude.s <- scale(C2$Altitude, scale=T)

BMT <- glmer(Trog ~ Area.log + Root + (1|Report), family=binomial, data=C2)
C2$RES_trog <- residuals(BMT)
coordinates(C2) <- c(3:4)
proj4string(C2) <- CRS("+proj=longlat +ellps=WGS84 +datum=WGS84 +no_defs +units=m")

acf(C2$RES_trog)
t.nb <- dnearneigh(C2, 0, 5, row.names = C2$Cave) 
moran.test(C2$RES_trog, listw=nb2listw(t.nb, style="W")) ##Cannot run joincount.test for continuous residuals!

##All distances loop
Mdat_trog_res <- data.frame(Dist=c(5:104), I=rep(NA, 100), Exp=rep(NA, 100), Var=rep(NA, 100), Sdev=rep(NA, 100), p=rep(NA, 100))

for(i in 1:100){
  dmax<- Mdat_trog_res$Dist[i]
  r.nb <- dnearneigh(C2, 0, dmax, row.names = C2$Cave)
  Res <- moran.test(C2$RES_trog, listw=nb2listw(r.nb, style="W")) 
  I <- as.numeric(Res$estimate[1])
  Exp <- as.numeric(Res$estimate[2])
  Var <- as.numeric(Res$estimate[3])
  Sdev <- as.numeric(Res$statistic)
  p <- Res$p.value 
  Mdat_trog_res[i,2] <- I
  Mdat_trog_res[i,3] <- Exp
  Mdat_trog_res[i,4] <- Var
  Mdat_trog_res[i,5] <- Sdev
  Mdat_trog_res[i,6] <- p
}


head(Mdat_trog_res)
tail(Mdat_trog_res)
write.csv(Mdat_trog_res, file="Mdat_trog_res.csv", col.names=T, row.names=F)

##I Plots
Mdat_trog_res <- read.csv("Mdat_trog_res.csv", head=T)
Mdat_trog_res$CI.up <- Mdat_trog_res$I+(1.96*(sqrt(Mdat_trog_res$Var)))
Mdat_trog_res$CI.low <- Mdat_trog_res$I-(1.96*(sqrt(Mdat_trog_res$Var)))
#Cut <- min(Mdat_trog_res_res[Mdat_trog_res_res$p>0.05,1])

Itrog_res_plot <- ggplot(Mdat_trog_res, aes(x=(Dist), y=I)) + geom_line() + 
  #geom_vline(xintercept = Cut, linetype="dashed") + 
  geom_hline(yintercept = Mdat_trog_res$Exp, linetype="dashed") + 
  geom_ribbon(aes(ymin = CI.low, ymax = CI.up), alpha = 0.25) + #geom_rug(sides = "b", alpha = 0.05) +
  ylab("Moran's I\n(presence of troglobites)") +
  xlab(NULL) + 
  theme_minimal() + theme(axis.title.y = element_text(size=15, color = "black", face = "bold"),
                          axis.title.x = element_text(size=20, color = "black", face = "bold"))
Itrog_res_plot
##############################Rare Troglobites
C2 <- read.csv("Cavedata-R4.csv", header=T)
C2 <- C2[,c(1:18,23:25)]
C2 <- C2[complete.cases(C2),]
##Transformations
C2$ID <- c(1:length(C2$Cave))
C2$Slope.log <- log(C2$Slope)
C2$Area.log <- log(C2$Area)  
C2$Volume.log <- log(C2$Volume)  
C2$Altitude.s <- scale(C2$Altitude, scale=T)

BMRT <- glmer(RareTrog ~ Area.log + (1|Report), family=binomial, data=C2)
C2$RES_raretrog <- residuals(BMRT)
coordinates(C2) <- c(3:4)
proj4string(C2) <- CRS("+proj=longlat +ellps=WGS84 +datum=WGS84 +no_defs +units=m")

acf(C2$RES_raretrog)
t.nb <- dnearneigh(C2, 0, 5, row.names = C2$Cave) 
moran.test(C2$RES_raretrog, listw=nb2listw(t.nb, style="W")) ##Cannot run joincount.test for continuous residuals!

##All distances loop
Mdat_raretrog_res <- data.frame(Dist=c(5:104), I=rep(NA, 100), Exp=rep(NA, 100), Var=rep(NA, 100), Sdev=rep(NA, 100), p=rep(NA, 100))

for(i in 1:100){
  dmax<- Mdat_raretrog_res$Dist[i]
  r.nb <- dnearneigh(C2, 0, dmax, row.names = C2$Cave)
  Res <- moran.test(C2$RES_raretrog, listw=nb2listw(r.nb, style="W")) 
  I <- as.numeric(Res$estimate[1])
  Exp <- as.numeric(Res$estimate[2])
  Var <- as.numeric(Res$estimate[3])
  Sdev <- as.numeric(Res$statistic)
  p <- Res$p.value 
  Mdat_raretrog_res[i,2] <- I
  Mdat_raretrog_res[i,3] <- Exp
  Mdat_raretrog_res[i,4] <- Var
  Mdat_raretrog_res[i,5] <- Sdev
  Mdat_raretrog_res[i,6] <- p
}


head(Mdat_raretrog_res)
tail(Mdat_raretrog_res)
write.csv(Mdat_raretrog_res, file="Mdat_raretrog_res.csv", col.names=T, row.names=F)

##I Plots
Mdat_raretrog_res <- read.csv("Mdat_raretrog_res.csv", head=T)
Mdat_raretrog_res$CI.up <- Mdat_raretrog_res$I+(1.96*(sqrt(Mdat_raretrog_res$Var)))
Mdat_raretrog_res$CI.low <- Mdat_raretrog_res$I-(1.96*(sqrt(Mdat_raretrog_res$Var)))
#Cut <- min(Mdat_raretrog_res_res[Mdat_raretrog_res_res$p>0.05,1])

Iraretrog_res_plot <- ggplot(Mdat_raretrog_res, aes(x=(Dist), y=I)) + geom_line() + 
  #geom_vline(xintercept = Cut, linetype="dashed") + 
  geom_hline(yintercept = Mdat_raretrog_res$Exp, linetype="dashed") + 
  geom_ribbon(aes(ymin = CI.low, ymax = CI.up), alpha = 0.25) + #geom_rug(sides = "b", alpha = 0.05) +
  ylab("Moran's I\n(presence of rare troglobites)") +
  xlab(NULL) + 
  theme_minimal() + theme(axis.title.y = element_text(size=15, color = "black", face = "bold"),
                          axis.title.x = element_text(size=20, color = "black", face = "bold"))
Iraretrog_res_plot
##############################Bat Populations
C2 <- read.csv("Cavedata-R4.csv", header=T)
C2 <- C2[,c(1:18,23:25)]
C2 <- C2[complete.cases(C2),]
##Transformations
C2$ID <- c(1:length(C2$Cave))
C2$Slope.log <- log(C2$Slope)
C2$Area.log <- log(C2$Area)  
C2$Volume.log <- log(C2$Volume)  
C2$Altitude.s <- scale(C2$Altitude, scale=T)

BMBP <- glmer(BATPOP ~ Slope.log + Area.log + Root + Ofez + (1|Report), family=binomial, data=C2)
C2$RES_batpop <- residuals(BMBP)
coordinates(C2) <- c(3:4)
proj4string(C2) <- CRS("+proj=longlat +ellps=WGS84 +datum=WGS84 +no_defs +units=m")

acf(C2$RES_batpop)
t.nb <- dnearneigh(C2, 0, 5, row.names = C2$Cave) 
moran.test(C2$RES_batpop, listw=nb2listw(t.nb, style="W")) ##Cannot run joincount.test for continuous residuals!

##All distances loop
Mdat_batpop_res <- data.frame(Dist=c(5:104), I=rep(NA, 100), Exp=rep(NA, 100), Var=rep(NA, 100), Sdev=rep(NA, 100), p=rep(NA, 100))

for(i in 1:100){
  dmax<- Mdat_batpop_res$Dist[i]
  r.nb <- dnearneigh(C2, 0, dmax, row.names = C2$Cave)
  Res <- moran.test(C2$RES_batpop, listw=nb2listw(r.nb, style="W")) 
  I <- as.numeric(Res$estimate[1])
  Exp <- as.numeric(Res$estimate[2])
  Var <- as.numeric(Res$estimate[3])
  Sdev <- as.numeric(Res$statistic)
  p <- Res$p.value 
  Mdat_batpop_res[i,2] <- I
  Mdat_batpop_res[i,3] <- Exp
  Mdat_batpop_res[i,4] <- Var
  Mdat_batpop_res[i,5] <- Sdev
  Mdat_batpop_res[i,6] <- p
}


head(Mdat_batpop_res)
tail(Mdat_batpop_res)
write.csv(Mdat_batpop_res, file="Mdat_batpop_res.csv", col.names=T, row.names=F)

##I Plots
Mdat_batpop_res <- read.csv("Mdat_batpop_res.csv", head=T)
Mdat_batpop_res$CI.up <- Mdat_batpop_res$I+(1.96*(sqrt(Mdat_batpop_res$Var)))
Mdat_batpop_res$CI.low <- Mdat_batpop_res$I-(1.96*(sqrt(Mdat_batpop_res$Var)))
#Cut <- min(Mdat_batpop_res_res[Mdat_batpop_res_res$p>0.05,1])

Ibatpop_res_plot <- ggplot(Mdat_batpop_res, aes(x=(Dist), y=I)) + geom_line() + 
  #geom_vline(xintercept = Cut, linetype="dashed") + 
  geom_hline(yintercept = Mdat_batpop_res$Exp, linetype="dashed") + 
  geom_ribbon(aes(ymin = CI.low, ymax = CI.up), alpha = 0.25) + #geom_rug(sides = "b", alpha = 0.05) +
  ylab("Moran's I\n(presence of bat populations)") +
  xlab("Distance (km)") + 
  theme_minimal() + theme(axis.title.y = element_text(size=15, color = "black", face = "bold"),
                          axis.title.x = element_text(size=20, color = "black", face = "bold"))
Ibatpop_res_plot


tiff(filename = "jres_plots.tif",
     width = 20, height = 40, units = "cm",
     compression = "lzw", bg = "white", res = 400)

grid.arrange(Ires_plot, Iraretrog_res_plot, Itrog_res_plot, Ibatpop_res_plot, ncol=1)
dev.off()
