# Supplementary material for: Reconciling Mining with the Conservation of Cave Biodiversity: A Quantitative Baseline to Help Establish Conservation Priorities
Source: PLoS One. 2016 Dec 20;11(12):e0168348. doi: 10.1371/journal.pone.0168348 (PMC5173368; doi:10.1371/journal.pone.0168348)
Supplement: S2 Dataset — (ZIP) [file pone.0168348.s003.zip › Data_Scripts/Cavedata-R4.csv]

Cave	Report	Long	Lat	Altitude	HP	Slope	Area	Volume	PW	WR	Veg	Det	Root	Guano	Ofez	RB	Car	TTRes	HR	DR	TR	Trog	RareTrog	BATPOP	Class_bio	Class	Lito
S11D-103	I	-50.365366	-6.39783	716	7.6	0.1	26.9	25	n	n	y	y	y	n	n	n	n	3	21	15	31	n	n	n	high	high	canga
S11D-104	I	-50.366722	-6.397588	736	50.1	0.7	150.7	167	y	n	y	y	y	y	n	n	y	5	47	38	64	y	y	n	max	max	canga
S11D-105	I	-50.36721	-6.397715	745	40.8	0.5	81.2	90	y	n	y	n	y	y	n	n	n	3	36	22	40	n	n	n	mid	mid	canga
S11D-106	I	-50.3673	-6.398014	737	20.9	0.4	59.5	183	y	n	y	n	y	n	n	n	n	2	23	23	37	n	n	n	mid	mid	canga
S11D-107	I	-50.3129	-6.393557	719	15.5	1.2	42.5	35	n	n	y	n	y	n	n	n	n	2	23	22	37	n	n	n	mid	mid	canga
S11D-108	I	-50.355263	-6.399745	769	17	2.5	43	27.5	y	y	y	y	y	n	n	n	n	3	26	13	36	y	n	n	high	high	FFB-canga
S11D-109	I	-50.312366	-6.400847	723	11	3.2	26	23	n	n	y	n	y	n	n	n	n	2	17	16	29	y	n	n	high	high	canga
S11D-110	I	-50.341224	-6.397357	705	27	3.4	83	104.5	y	n	y	n	y	y	n	n	n	3	38	27	55	y	n	n	high	high	canga
S11D-111	I	-50.341296	-6.397095	691	25	4.5	135	302	y	n	y	n	y	n	y	n	y	4	19	20	30	y	n	n	high	high	canga
S11D-112	I	-50.354414	-6.413176	838	12	4.1	25	30	y	n	y	n	y	n	n	n	n	2	30	25	44	y	y	n	max	max	FFB
S11D-113	I	-50.309845	-6.432828	541	12.7	3.8	28.1	32	n	n	y	n	y	y	n	n	n	3	14	8	20	n	n	n	high	high	FFB
S11D-114	I	-50.315232	-6.421167	692	22.6	2.8	41	44	n	n	y	n	y	y	y	n	n	4	31	29	46	n	n	n	mid	mid	canga
S11D-115	I	-50.315268	-6.421257	688	9.3	0.7	69.2	178	y	n	y	n	y	y	n	n	n	3	25	15	33	n	n	n	mid	mid	canga
S11D-116	I	-50.316768	-6.422074	627	12.5	1.2	48.9	51	y	y	y	y	y	y	n	n	n	4	41	33	50	y	n	n	high	high	mafica
CAV-01	II	-50.335147	-6.411949	779	34	0.8	101	152	n	n	y	y	y	y	y	n	n	5	62	42	74	y	n	n	high	high	FFB
CAV-02	II	-50.335869	-6.412755	788	9.5	0.4	29	21.7	n	n	y	y	y	n	n	n	n	3	24	19	34	n	n	n	high	high	canga
CAV-03	II	-50.335011	-6.411867	788	24.5	2	53.6	55	n	n	y	y	y	y	n	n	n	4	47	21	58	y	n	n	high	high	FFB
CAV-04	II	-50.331004	-6.412658	755	22.6	0.93	30	34	n	n	y	n	y	n	n	n	n	2	19	16	31	n	n	n	mid	mid	FFB
CAV-05	II	-50.334134	-6.411658	789	9.3	0.3	9	5	n	n	y	y	y	n	n	n	n	3	28	21	40	n	n	n	mid	mid	FFB
CAV-06	II	-50.333013	-6.411412	810	10.6	3.5	29	19	n	n	y	n	y	n	n	n	n	2	20	25	38	n	n	n	mid	mid	FFB-mafica
CAV-07	II	-50.333004	-6.411385	810	8.5	2.8	38	122	n	n	y	n	y	y	n	n	n	3	17	16	30	y	n	n	high	high	FFB
CAV-08	II	-50.331275	-6.412694	760	14	0.5	36	48	n	n	y	n	y	n	n	n	n	2	34	18	46	n	n	n	high	high	FFB
CAV-09	II	-50.325765	-6.422502	547	10.2	1.8	90.6	115	n	y	y	y	y	y	n	n	n	4	23	42	56	n	n	n	mid	high	canga
CAV-10	II	-50.328384	-6.411207	813	9	2.18	13	7	n	n	y	y	y	n	n	n	n	3	23	23	33	y	n	n	high	high	FFB-canga
CAV-11	II	-50.327842	-6.411035	819	9	0.3	13	15	n	n	y	n	y	y	n	n	n	3	14	18	27	n	n	n	high	high	FFB-canga
CAV-12	II	-50.327688	-6.411089	813	16.2	8	24	13	n	n	y	y	y	n	n	n	n	3	46	42	66	y	n	n	high	high	FFB
CAV-13	II	-50.325771	-6.410978	839	10.7	0.6	11	8.8	n	n	y	n	y	n	n	n	n	2	32	20	44	y	n	n	high	high	FFB-canga
CAV-14	II	-50.321351	-6.416833	723	6.4	8	5	6	n	n	y	n	y	y	n	n	n	3	17	23	34	n	n	n	mid	high	canga
CAV-15	II	-50.369153	-6.40603	762	10.2	5.4	15	14	n	n	y	y	y	n	n	n	n	3	12	8	20	y	n	n	high	high	canga
CAV-16	II	-50.369126	-6.405994	762	5.3	1.25	5	7	n	n	y	y	y	y	n	n	n	4	39	26	58	n	n	n	high	high	canga
CAV-17	II	-50.369631	-6.406872	735	11.3	0.3	10	9	n	n	y	n	y	n	n	n	y	3	17	1	18	n	n	n	high	high	canga
CAV-18	II	-50.369496	-6.406827	736	14	3.5	32	34.5	n	n	y	y	y	y	y	n	n	5	56	41	76	y	n	n	high	high	canga
CAV-19	II	-50.36928	-6.406103	759	18	2	45	43	n	n	y	n	y	n	n	n	n	2	25	26	43	y	n	n	high	high	canga
CAV-20	II	-50.369297	-6.406338	743	18	2.3	31	36	n	n	y	n	y	n	n	n	n	2	38	19	48	n	n	n	mid	mid	FFB-canga
CAV-21	II	-50.369877	-6.405932	751	9.4	1.6	14	20	n	n	y	y	y	n	n	n	n	3	34	21	48	y	n	n	high	high	FFB-canga
CAV-22	II	-50.369749	-6.406701	796	8	3.4	23	35	n	n	y	y	y	y	y	n	n	5	53	27	69	n	n	n	mid	mid	canga
CAV-23	II	-50.361247	-6.415636	661	9.1	0.2	24	30	n	n	y	y	y	y	n	n	n	4	30	21	40	n	n	n	high	high	canga
CAV-24	II	-50.366142	-6.406099	800	13	0.1	27	17	n	n	y	n	y	y	n	n	n	3	50	53	82	n	n	n	high	high	FFB
CAV-25	II	-50.361302	-6.415582	680	6.6	1	30	28	n	n	y	y	y	y	n	n	n	4	43	36	63	n	n	n	mid	mid	canga
CAV-26	II	-50.36583	-6.409826	708	7.2	0.2	13	13	n	n	y	y	y	n	y	n	n	4	38	33	60	n	n	n	mid	mid	canga
CAV-27	II	-50.359637	-6.416466	702	8.8	1.3	7	5	n	n	n	y	y	n	n	n	n	2	41	19	49	y	n	n	high	high	FFB-canga
CAV-28	II	-50.369231	-6.40897	664	5.1	0.6	7.9	6	n	n	y	n	y	n	n	n	n	2	36	32	63	n	n	n	mid	mid	canga
CAV-29	II	-50.361157	-6.415537	678	5.9	0.2	19.4	18	n	n	y	y	y	y	n	n	n	4	31	14	39	n	n	n	high	high	canga
CAV-30	II	-50.324889	-6.42847	423	6	1.4	20.1	13	n	n	n	n	n	y	y	n	n	2	21	14	31	n	n	n	high	high	canga
CAV-31	II	-50.361923	-6.410146	765	13.3	0.8	43.2	34	n	n	y	y	y	n	n	n	n	3	47	1	48	n	n	n	mid	mid	canga
CAV-32	II	-50.324095	-6.426886	452	10.8	0.2	42.3	21	n	n	y	y	y	y	y	n	n	5	56	33	76	n	n	n	mid	mid	canga
CAV-33	II	-50.3614	-6.409404	779	6.7	1.5	10.5	12.8	n	n	y	y	y	n	n	n	n	3	33	0	33	n	n	n	mid	mid	FFB
CAV-34	II	-50.382657	-6.402854	707	58	8.55	246	320	n	n	y	y	y	y	y	n	y	6	109	85	144	y	y	y	max	max	FFB
CAV-35	II	-50.385474	-6.40672	567	25	2.5	110.9	79	n	n	y	y	y	n	y	n	n	4	58	78	108	n	n	n	high	high	canga-mafica
CAV-36	II	-50.369529	-6.409251	668	12.2	1.5	27.6	24	n	n	y	n	y	y	y	n	n	4	29	40	58	y	n	n	high	high	canga
CAV-37	II	-50.384563	-6.404792	617	6.8	0.2	20.7	14	n	y	y	n	n	n	n	n	n	1	0	11	11	n	n	n	high	high	canga
CAV-38	II	-50.371043	-6.413269	585	10.6	0.1	28	14	n	n	y	n	y	y	y	n	n	4	54	35	72	y	n	n	high	high	canga
CAV-39	II	-50.373392	-6.415154	531	8	0.9	20.4	18	n	n	y	y	y	n	n	n	n	3	30	20	40	n	n	n	mid	mid	canga
CAV-40	II	-50.363896	-6.415929	622	18	0.8	66	109	n	y	y	y	y	y	n	n	n	4	38	41	62	n	n	n	mid	high	canga
CAV-41	II	-50.364321	-6.415848	611	26.4	4	94.8	143	n	y	n	n	y	y	y	n	n	3	70	67	103	y	n	y	high	high	canga
S11-01	II	-50.24841	-6.407767	332	6.3	3.1	6.7	3	n	n	y	n	y	n	n	n	n	2	11	3	13	n	n	n	high	high	FFB
S11-02	II	-50.281017	-6.439555	509	9.7	4.5	32.4	50	n	n	y	y	n	n	n	n	n	2	20	7	22	n	n	n	mid	mid	FFB
S11-03	II	-50.294286	-6.437113	634	5.8	0.2	9.4	10	n	n	y	y	y	n	n	n	n	3	27	12	36	n	n	n	mid	mid	FFB
S11-04	II	-50.294304	-6.437113	633	10	2.2	11.7	10	n	n	y	y	y	y	n	n	n	4	31	15	43	n	n	n	high	high	FFB
S11-05	II	-50.293515	-6.439048	663	8.4	1.4	10	6	n	n	y	n	y	n	n	n	n	2	26	20	42	n	n	n	high	high	canga
S11-06	II	-50.292881	-6.439155	673	6.7	0.4	21	21	n	n	y	y	y	y	n	n	n	4	26	15	38	n	n	n	mid	mid	FFB
S11-07	II	-50.242054	-6.45607	277	1546	5.3	4224	4340	n	y	y	y	y	y	y	n	y	6	85	78	110	y	y	y	max	max	canga
S11-08	II	-50.286731	-6.42064	339	21.8	3	42	44	n	n	y	y	y	y	y	n	n	5	10	13	20	n	n	n	high	high	canga
S11-09	II	-50.295074	-6.436119	619	6.3	2	25.1	48	n	n	y	y	y	n	n	n	n	3	18	10	24	n	n	n	high	high	FFB-canga
S11-10	II	-50.295255	-6.436264	639	9.5	0.2	15.2	31	n	n	y	n	y	n	y	n	n	3	22	13	31	n	n	n	high	high	FFB-canga
S11-11	II	-50.294784	-6.436824	655	15.8	0.7	19.3	8	n	n	n	n	y	y	y	n	n	3	36	21	53	y	n	n	high	high	canga
S11-12	II	-50.25039	-6.420081	304	17.5	2.3	40.6	60	n	n	y	y	y	y	y	n	n	5	58	14	72	y	n	n	high	high	canga
S11-13	II	-50.250454	-6.42019	310	13.4	1.8	12.3	11	n	n	y	n	y	y	y	n	n	4	30	11	33	y	n	n	high	high	canga
S11-14	II	-50.250417	-6.420235	309	9.1	2	8.7	5	n	n	y	y	y	y	n	n	n	4	32	12	40	y	n	n	high	high	canga
S11-15	II	-50.250481	-6.419991	319	8	2.1	21.1	76	n	n	y	y	y	y	y	n	n	5	44	20	57	n	n	y	high	high	canga
S11-16	II	-50.251096	-6.419811	317	38.1	4.9	68.4	183	n	n	y	y	y	y	y	n	n	5	26	23	48	n	n	y	high	high	canga
S11-17	II	-50.295445	-6.436174	649	5.6	3.2	19.3	23	n	n	y	n	y	n	n	n	n	2	26	16	37	n	n	n	high	high	canga
S11-18	II	-50.295834	-6.436048	640	13	1	37	15	n	n	y	y	y	n	y	n	n	4	47	24	68	n	n	n	high	high	canga
S11-19	II	-50.291935	-6.44365	637	14.2	5.7	36.2	54	n	n	y	y	y	n	n	n	n	3	28	13	38	n	n	n	high	high	canga
S11-20	II	-50.291988	-6.444129	645	53.6	3.9	72.6	30	n	y	y	n	y	n	n	n	n	2	27	16	39	y	n	n	high	high	FFB-canga
S11-21	II	-50.291571	-6.444734	631	48.7	7.5	196.3	343	n	n	y	n	y	y	y	n	n	4	55	59	111	y	n	y	high	high	FFB
S11-22	II	-50.302207	-6.417622	461	15.2	2.8	74.1	84	n	n	y	y	y	y	y	n	n	5	38	26	55	n	n	n	high	high	canga
S11-23	II	-50.300055	-6.423589	405	12.1	1.7	26.1	21	n	n	y	y	y	y	n	n	n	4	36	28	61	n	n	n	high	high	canga
S11-24	II	-50.301268	-6.422966	403	6.3	1.3	17.1	13	n	y	y	y	y	n	y	n	n	4	24	19	39	n	n	n	high	high	canga
S11-25	II	-50.305637	-6.422077	430	31.9	6.1	52	29	n	n	y	y	y	n	n	n	n	3	50	46	92	y	n	n	high	high	canga
S11-26	II	-50.248971	-6.407732	410	20.2	5.2	43.5	40	n	n	n	y	n	n	y	n	y	3	16	12	24	n	n	n	high	high	FFB
S11-27	II	-50.249171	-6.406945	383	19.4	2.2	30.7	46	n	n	y	y	y	y	y	n	n	5	59	31	90	y	n	n	high	high	FFB
S11-28	II	-50.24927	-6.407262	375	29.2	2.1	73.1	125	n	n	n	y	n	n	n	n	y	2	15	11	18	n	n	n	high	high	FFB
S11-29	II	-50.292687	-6.442375	632	11.3	3.4	21.1	35	n	n	y	y	y	y	n	n	n	4	38	18	52	y	n	n	high	high	canga
S11-30	II	-50.292116	-6.443198	643	6.8	3.1	6.4	5	n	n	y	y	y	n	n	n	n	3	17	13	23	n	n	n	high	high	canga-mafica
S11-31	II	-50.290842	-6.410252	455	12.4	5.5	37	73	n	n	y	n	y	y	n	n	n	3	18	16	30	n	n	n	high	high	mafica
S11D-01	II	-50.357416	-6.39868	767	117	6.6	618.5	1706	y	y	y	y	y	y	y	n	y	6	113	98	142	y	n	y	high	max	FFB-canga
S11D-02	II	-50.351833	-6.402255	751	45.5	2.65	120.5	301	n	n	y	n	y	n	y	y	n	4	27	26	43	y	n	n	high	high	FFB
S11D-03	II	-50.350505	-6.400896	746	13.5	1.82	30	30.5	n	n	y	n	y	n	n	y	n	3	32	14	41	y	n	n	high	high	FFB-canga
S11D-05	II	-50.350424	-6.401122	756	56.5	2.7	185.5	434	n	n	y	n	y	n	n	n	n	2	73	36	83	n	n	n	high	high	FFB-canga
S11D-06	II	-50.351715	-6.402191	749	60	2.2	215	410.5	n	n	y	y	y	y	y	n	n	5	73	36	83	y	n	n	high	high	FFB
S11D-07	II	-50.352086	-6.402165	743	29.5	3.81	100.5	261.5	n	n	n	n	y	n	n	n	n	1	0	3	3	n	n	n	low	mid	FFB-canga
S11D-08	II	-50.352249	-6.402147	745	16.3	1.3	45	53	n	n	n	n	y	n	n	n	n	1	0	2	2	n	n	n	low	mid	FFB-canga
S11D-09	II	-50.355065	-6.39931	745	11	1.29	26	19	n	y	n	y	n	n	n	n	n	1	0	4	4	n	n	n	high	high	canga
S11D-10	II	-50.357416	-6.398852	780	96	9.89	359	624.5	n	n	y	y	y	y	y	n	n	5	78	43	88	y	n	n	high	high	FFB-canga
S11D-100	II	-50.341262	-6.396027	659	32.5	2.66	146	482	n	n	y	n	y	y	y	n	n	4	49	15	54	n	n	n	high	high	canga
S11D-101	II	-50.363874	-6.389896	680	51	1.95	183	309	y	n	y	y	y	y	n	n	n	4	68	44	79	n	n	n	high	high	canga
S11D-102	II	-50.364247	-6.388711	662	10	1.04	24.5	24.5	n	n	y	n	y	n	n	n	n	2	20	20	35	y	n	n	high	high	canga
S11D-11	II	-50.358764	-6.398057	783	27.5	2.44	105.5	178.5	n	n	y	n	y	n	y	n	n	3	43	23	49	y	n	n	high	high	FFB
S11D-12	II	-50.359942	-6.396485	758	169	9.98	565	1000	n	n	y	y	y	y	y	n	n	5	127	64	142	y	n	n	high	max	FFB-canga
S11D-13	II	-50.3528	-6.402202	749	130	11.8	515.5	927	n	n	y	n	y	y	y	n	n	4	82	54	105	y	n	n	high	high	FFB-canga
S11D-14	II	-50.353253	-6.401967	750	66	9.56	118	149.5	n	n	y	n	y	n	y	n	n	3	42	56	59	y	n	n	high	high	FFB
S11D-15	II	-50.357302	-6.396265	769	19	1.75	45	36	n	n	y	n	y	n	n	n	n	2	35	17	42	y	n	n	high	high	canga
S11D-16	II	-50.360656	-6.396893	772	14	3.3	43.5	105	n	n	y	n	y	n	n	n	n	2	35	15	46	n	n	n	mid	mid	canga
S11D-17	II	-50.356738	-6.399131	773	32.5	2.64	70	65	n	y	y	n	y	n	n	n	n	2	51	26	59	y	n	n	high	high	FFB-canga
S11D-18	II	-50.374328	-6.403712	766	10	2.5	30	52.5	n	n	y	y	y	n	n	n	n	3	42	18	48	n	n	n	mid	mid	FFB
S11D-19	II	-50.371162	-6.404848	758	12	2.97	35	63.5	n	n	y	n	y	n	n	n	n	2	27	20	36	n	n	n	mid	mid	FFB-canga
S11D-20	II	-50.360582	-6.412442	783	17	2.52	38	64	n	n	y	y	y	n	n	n	n	3	39	10	39	n	n	n	mid	mid	FFB
S11D-21	II	-50.360211	-6.412442	791	18	4.75	40.5	105.5	n	n	y	y	y	n	n	n	n	3	37	17	47	n	n	n	high	high	FFB-canga
S11D-22	II	-50.359704	-6.413065	769	65	16.22	220	411.5	n	n	y	y	y	y	y	n	y	6	71	40	79	y	n	n	high	high	FFB-canga
S11D-23	II	-50.359397	-6.413273	802	13.5	3.44	33	51	n	n	y	y	y	n	n	n	n	3	30	14	36	n	n	n	mid	mid	canga
S11D-24	II	-50.354631	-6.413222	833	16	1.46	61	75.3	n	n	y	y	y	y	n	n	n	4	43	29	53	n	n	n	high	high	FFB
S11D-25	II	-50.362687	-6.413856	668	9	1.67	36.5	59	n	n	y	n	y	y	n	n	n	3	33	20	46	n	n	n	high	high	canga-mafica
S11D-26	II	-50.355381	-6.413892	836	12.5	1.38	27.5	33.5	n	n	y	y	y	y	n	n	n	4	33	19	43	y	n	n	high	high	FFB-canga
S11D-27	II	-50.353086	-6.41227	836	12.5	2.21	61	107.5	n	n	y	n	y	y	y	n	n	4	45	23	53	y	n	n	high	high	FFB
S11D-28	II	-50.352102	-6.4114	819	8.5	1.61	40.5	75.5	n	n	y	y	y	y	n	n	n	4	36	23	49	n	n	n	mid	mid	FFB
S11D-29	II	-50.345989	-6.411592	794	42.5	9.65	252	448.5	n	y	y	y	y	y	y	n	n	5	52	28	62	n	n	n	mid	mid	canga
S11D-30	II	-50.345636	-6.411917	791	11	1.57	24.5	27	n	n	y	n	y	n	n	n	n	2	32	17	38	n	n	n	mid	mid	canga
S11D-31	II	-50.3456	-6.411853	805	14	2.56	45	50	n	n	y	n	y	n	n	n	n	2	40	14	43	y	n	n	high	high	FFB-canga
S11D-32	II	-50.344361	-6.411499	817	36	2.96	97	70.5	n	n	y	n	y	y	n	n	n	3	29	15	39	y	n	n	high	high	FFB-canga
S11D-33	II	-50.344072	-6.411616	801	111	9.18	489	995.5	n	y	y	y	y	y	y	n	y	6	116	61	130	y	n	n	high	high	FFB
S11D-34	II	-50.343656	-6.41167	813	26.5	7.52	153	442	n	n	y	y	y	y	y	n	n	5	53	15	55	n	n	n	mid	mid	canga
S11D-35	II	-50.343439	-6.411462	829	37	7.32	133	185	n	n	y	y	y	y	n	n	n	4	60	33	79	y	y	n	max	max	FFB-canga
S11D-36	II	-50.343331	-6.411371	824	20	2.82	94	85	n	n	y	y	y	n	n	n	n	3	45	20	54	y	n	n	high	high	FFB
S11D-37	II	-50.359116	-6.413318	809	39	2.76	95	107	n	n	y	y	y	y	n	n	n	4	58	26	63	y	n	n	high	high	FFB-canga
S11D-38	II	-50.340898	-6.39742	714	19.5	6.95	105	307.5	n	n	y	y	y	y	y	n	n	5	35	27	51	y	n	n	high	high	FFB-canga
S11D-39	II	-50.341243	-6.396624	690	138.5	11.33	540	1080	n	y	y	n	y	y	y	n	n	4	114	65	121	y	y	y	max	max	canga
S11D-40	II	-50.325228	-6.41104	842	79	11.97	250	392.5	n	n	y	y	y	y	n	n	n	4	69	49	85	y	y	y	max	max	FFB
S11D-41	II	-50.325192	-6.411049	824	10.5	1.09	20.5	21.5	n	y	y	n	y	n	n	n	n	2	31	21	43	y	n	n	high	high	FFB
S11D-42	II	-50.323599	-6.412033	786	16	2.04	20.5	30.5	n	n	y	y	y	y	n	n	n	4	23	11	28	y	n	n	high	high	canga
S11D-43	II	-50.321915	-6.413587	753	37	4.2	132	256	n	n	y	y	y	y	y	n	n	5	100	58	118	y	n	n	high	high	canga
S11D-44	II	-50.315716	-6.417377	706	10.5	0.69	25.5	25	n	n	y	n	y	n	y	n	n	3	30	15	40	n	n	n	high	high	mafica
S11D-45	II	-50.316713	-6.415841	716	43	5.5	152	350	n	n	y	y	y	y	y	n	n	5	45	27	54	n	n	n	high	high	canga-mafica
S11D-46	II	-50.316723	-6.415235	713	23.5	7.89	182	278.5	n	n	y	n	y	y	n	n	n	3	30	26	45	n	n	n	mid	mid	mafica
S11D-47	II	-50.315689	-6.4111	711	72	3.96	369	716	n	n	y	y	y	y	y	n	y	6	58	38	73	n	n	n	mid	mid	mafica
S11D-48	II	-50.315553	-6.411172	715	10	1	32	57.5	n	n	y	n	y	n	n	n	n	2	20	14	27	n	n	n	high	high	FFB-mafica
S11D-49	II	-50.32101	-6.407425	796	7.5	1.91	37.5	26.5	n	n	y	y	y	n	n	n	n	3	9	9	17	n	n	n	high	high	FFB-canga
S11D-50	II	-50.320992	-6.407253	814	19	2.63	21	29	n	n	y	y	y	n	n	n	n	3	27	20	37	n	n	n	mid	mid	FFB-canga
S11D-51	II	-50.321083	-6.407281	820	12	2.28	32	31	n	n	y	n	y	n	y	n	n	3	22	14	31	n	n	n	high	high	FFB-canga
S11D-52	II	-50.321119	-6.40729	815	10.5	1.06	21	14.5	n	n	y	n	y	n	y	n	n	3	16	11	25	n	n	n	high	high	FFB
S11D-53	II	-50.321327	-6.407489	814	20	2.82	94	85	n	n	y	n	y	y	y	n	n	4	67	26	73	y	n	n	high	high	FFB-canga
S11D-54	II	-50.320532	-6.406493	799	NA	NA	NA	NA	n	n	y	y	y	y	n	y	n	5	64	20	71	n	n	y	high	high	FFB-canga
S11D-55	II	-50.320487	-6.40681	803	109	7.66	387	557.5	n	n	y	y	y	y	y	n	y	6	68	41	76	y	n	n	high	high	FFB
S11D-56	II	-50.320314	-6.407171	776	28	3.74	72.5	104	n	n	n	n	y	n	y	n	n	2	29	19	41	n	n	n	mid	mid	FFB
S11D-57	II	-50.320586	-6.406701	810	81	2.52	78.5	51	n	n	y	y	y	y	y	n	n	5	36	19	45	y	n	n	high	high	FFB-canga
S11D-58	II	-50.320695	-6.406285	811	38	5.85	156	181	n	n	n	y	y	y	y	n	n	4	40	22	46	n	n	n	high	high	FFB-canga
S11D-59	II	-50.31308	-6.40765	688	25	3.42	58	155	n	n	y	y	y	y	n	n	n	4	44	34	60	y	n	n	high	high	canga
S11D-60	II	-50.311879	-6.392995	717	12	1.67	16	9	n	n	y	n	y	y	n	n	n	3	42	26	51	y	n	n	high	max	FFB
S11D-61	II	-50.313398	-6.392671	697	91.5	31.1	708	3823	n	n	y	y	y	y	y	y	y	7	47	34	56	n	n	y	high	high	FFB-canga
S11D-62	II	-50.313534	-6.392382	692	12	1.4	17	12.5	n	n	y	n	y	n	n	n	n	2	25	19	41	n	n	n	high	high	FFB
S11D-63	II	-50.314368	-6.391216	656	18	6.45	42.5	90	n	n	y	y	y	y	n	n	n	4	37	20	51	n	n	n	mid	mid	canga
S11D-64	II	-50.313752	-6.392228	686	196	32.5	1060	2553	n	n	y	y	y	y	y	y	n	6	89	63	106	y	y	n	max	max	FFB-canga
S11D-65	II	-50.313952	-6.391016	617	8.5	3.65	14.5	50	n	n	y	y	y	n	n	n	n	3	26	7	30	y	n	n	high	high	FFB-canga
S11D-66	II	-50.314718	-6.393016	717	16	2.72	40	45	n	n	y	n	y	y	n	n	n	3	23	11	28	n	n	n	high	high	FFB-canga
S11D-67	II	-50.315116	-6.392954	716	17	3.02	24	29.5	n	n	y	y	y	n	n	n	n	3	26	20	38	n	n	n	mid	mid	FFB
S11D-68	II	-50.319121	-6.393086	643	10.5	1.91	25	23.5	n	n	y	n	y	n	n	n	n	2	17	10	26	n	n	n	high	high	canga
S11D-69	II	-50.319176	-6.393149	675	21	4.51	56.5	55.5	n	n	n	n	y	y	n	n	n	2	32	24	44	y	n	n	high	high	canga
S11D-70	II	-50.319384	-6.392986	643	25	5.18	96	475	n	y	y	n	y	n	n	n	n	2	6	10	16	n	n	n	high	high	canga-mafica
S11D-71	II	-50.319384	-6.392959	645	10.5	1.58	20.5	16	n	n	y	n	y	y	y	n	n	4	24	32	45	y	n	n	high	high	canga
S11D-72	II	-50.319601	-6.392987	632	16	4.12	94	237	n	n	y	n	n	n	n	n	n	1	30	15	38	y	n	n	high	high	canga
S11D-73	II	-50.318842	-6.392615	623	13	2.51	73	196	n	n	y	y	y	n	n	n	n	3	17	26	36	n	n	n	mid	mid	FFB-canga
S11D-74	II	-50.318833	-6.392597	636	20	1.74	28.5	28.5	n	n	y	y	y	n	n	n	n	3	38	31	58	y	n	n	high	high	canga
S11D-75	II	-50.318336	-6.392497	631	12	2.29	43	43	n	n	y	y	y	n	n	n	n	3	24	8	31	n	n	n	mid	mid	FFB
S11D-76	II	-50.317087	-6.392703	684	32	1.27	166	448	n	n	y	y	y	n	n	n	n	3	43	26	55	y	n	n	high	high	FFB-canga
S11D-77	II	-50.316789	-6.392784	676	63.5	5.24	291	794.5	n	y	y	y	y	y	y	n	n	5	48	50	73	y	n	n	high	high	FFB-canga
S11D-78	II	-50.316518	-6.392766	670	133.5	22.59	672	1483	n	n	y	y	y	y	y	n	n	5	59	49	81	y	y	n	max	max	FFB-canga
S11D-79	II	-50.315867	-6.3929	698	42	10	91	155	n	n	y	y	y	y	y	n	n	5	44	39	65	y	y	n	max	max	FFB-canga
S11D-80	II	-50.316201	-6.393055	694	18	2.35	66.5	72.5	n	n	y	y	y	y	n	n	n	4	51	24	61	y	y	n	max	max	FFB-canga
S11D-81	II	-50.315098	-6.393144	735	81	8.15	180	290	n	n	y	y	y	y	n	n	n	4	69	53	99	y	y	n	max	max	FFB
S11D-82	II	-50.315188	-6.393307	736	7	2.19	25.5	20.5	n	n	y	n	y	n	n	n	n	2	14	8	20	y	n	n	high	high	FFB-canga
S11D-83	II	-50.324053	-6.397154	731	94.4	4	418	765	n	y	y	y	y	y	n	y	y	6	56	35	63	n	n	y	high	max	canga
S11D-84	II	-50.323954	-6.397045	728	9.6	0.6	12.4	7	n	n	y	n	y	n	n	n	n	2	23	19	33	n	n	n	mid	mid	canga
S11D-85	II	-50.323755	-6.396692	729	7.2	2	29	82	n	n	y	n	y	n	n	n	n	2	23	3	23	n	n	n	high	high	canga
S11D-86	II	-50.323701	-6.396755	726	11.2	1	21	23	n	n	y	n	y	n	n	n	n	2	30	16	39	n	n	n	high	high	canga
S11D-87	II	-50.323484	-6.396502	721	9	1.4	38	52	n	n	y	y	y	n	n	n	n	3	27	20	39	y	n	n	high	high	canga
S11D-88	II	-50.323376	-6.396112	727	31	1.2	169	260	n	n	y	n	y	n	y	n	n	3	37	28	45	y	n	n	high	high	canga
S11D-89	II	-50.322752	-6.39622	696	23.2	7.2	77.5	110	n	n	y	n	y	n	n	n	n	2	27	24	42	y	n	n	high	high	canga
S11D-90	II	-50.32268	-6.396184	685	5.1	2	23.8	30	n	n	y	y	y	n	n	n	n	3	10	13	20	n	n	n	high	high	canga
S11D-91	II	-50.3224	-6.395731	679	37	7.4	117	258	n	n	y	y	y	y	n	n	n	4	48	13	51	n	n	n	mid	high	canga
S11D-92	II	-50.322355	-6.395496	686	11	0.6	20	40	n	n	y	n	y	n	n	n	n	2	30	14	37	y	n	n	high	high	canga
S11D-93	II	-50.322048	-6.395098	685	39.9	2	92.1	248.4	n	n	y	y	y	y	y	n	n	5	61	45	76	y	n	n	high	high	canga
S11D-94	II	-50.321859	-6.394935	682	25.5	1	48.7	107.2	n	n	y	y	y	y	n	n	n	4	61	33	74	y	n	n	high	high	canga
S11D-95	II	-50.324292	-6.394015	766	5.9	1.2	20.5	34.8	n	n	y	n	y	n	n	n	n	2	21	16	32	n	n	n	high	high	canga
S11D-96	II	-50.324563	-6.394088	754	56.7	4.2	358.2	716.9	n	y	y	y	y	y	y	n	n	5	73	79	109	y	y	n	max	max	canga
S11D-97	II	-50.331594	-6.396847	772	5.5	1	23.4	43.2	n	n	y	n	y	n	n	n	n	2	13	8	20	n	n	n	high	high	canga
S11D-98	II	-50.341207	-6.396488	679	10	4.27	68	96	n	n	y	y	y	n	n	n	n	3	33	13	42	n	n	n	high	high	canga
S11D-99	II	-50.341189	-6.395973	659	23	3.68	171	368	n	n	y	y	y	y	y	n	n	5	66	25	76	n	n	n	mid	mid	canga
N4E-0001	III	-50.161339	-6.040655	662	56	7.2	238	297	y	n	y	y	y	n	y	n	n	4	38	35	59	y	n	n	high	high	FFB-canga
N4E-0002	III	-50.161113	-6.040664	663	40	5.8	173	605	y	n	y	y	y	y	n	n	n	4	38	32	58	y	n	n	high	high	FFB
N4E-0003	III	-50.160987	-6.040682	660	29	2	84	192	n	n	y	y	y	y	y	n	n	5	35	36	58	y	n	n	high	high	FFB-canga
N4E-0004	III	-50.161348	-6.040854	662	42	10	182	510	y	n	y	y	y	n	y	n	n	4	32	40	57	y	y	n	max	max	FFB-canga
N4E-0005	III	-50.160735	-6.039886	642	41	6	166	554	n	n	y	y	y	n	y	n	n	4	40	20	51	n	n	n	high	high	FFB-canga
N4E-0006	III	-50.16041	-6.039713	622	27	5.6	100	176	n	n	y	y	y	n	y	n	n	4	69	24	80	y	n	n	high	high	FFB-canga
N4E-0007	III	-50.16032	-6.039577	626	15	7	32	51	y	n	y	n	y	n	n	n	n	2	26	28	40	y	n	n	high	high	FFB-canga
N4E-0008	III	-50.16032	-6.039505	643	120	9.6	672	2050	n	n	y	y	y	y	y	n	n	5	93	52	119	y	n	n	high	max	FFB
N4E-0009	III	-50.160509	-6.039668	649	21	1.8	82	159	n	n	n	y	y	n	y	n	n	3	34	25	51	y	n	n	high	high	FFB
N4E-0010	III	-50.161025	-6.039316	650	75	5.6	348	590	y	n	y	y	y	y	y	n	n	5	50	43	72	y	n	n	high	high	canga
N4E-0011	III	-50.16098	-6.039235	671	51	6	195	325	n	n	y	y	y	y	y	n	n	5	50	39	68	y	y	n	max	max	FFB-canga
N4E-0012	III	-50.160701	-6.038266	669	24	6	54	70	y	n	y	y	y	n	n	n	n	3	34	30	55	y	n	n	high	high	FFB-canga
N4E-0013	III	-50.160863	-6.038619	681	88	2.4	290	498	y	n	y	y	y	y	y	y	n	6	53	49	77	y	n	n	high	high	FFB-canga
N4E-0014	III	-50.160737	-6.038547	660	102	11	277	522	y	n	y	y	y	y	y	n	n	5	56	38	73	y	n	n	high	high	FFB-canga
N4E-0015	III	-50.160216	-6.03642	662	65	6	238	576	y	n	y	y	y	y	y	n	n	5	62	35	76	y	n	n	high	high	FFB-canga
N4E-0016	III	-50.160697	-6.035309	660	30	3.2	102	139	y	n	y	y	y	n	n	n	n	3	41	33	57	y	n	n	high	high	FFB-canga
N4E-0018	III	-50.160733	-6.034983	638	25	3	54	55	y	y	y	y	y	n	n	n	n	3	34	28	54	y	n	n	high	high	FFB
N4E-0019	III	-50.160752	-6.034793	657	44	2.8	180	429	n	n	y	n	y	y	y	n	n	4	41	41	62	y	n	n	high	high	FFB-canga
N4E-0020	III	-50.160238	-6.034286	609	43	12.2	110	138	y	n	y	y	y	y	y	n	n	5	51	27	63	y	n	n	high	high	canga
N4E-0021	III	-50.160545	-6.034268	614	41	6.6	164	330	y	n	y	n	y	y	y	n	n	4	47	39	66	y	n	n	high	high	FFB-canga
N4E-0022	III	-50.168171	-6.034235	586	175	12.4	715	1550	y	n	y	y	y	y	y	n	n	5	77	63	109	y	y	n	max	max	FFB-canga
N4E-0023	III	-50.169066	-6.0341	541	65	5.6	216	493	y	n	y	y	y	y	y	n	n	5	57	37	72	y	n	n	high	max	FFB-canga
N4E-0024	III	-50.169012	-6.03401	574	37	3.2	64	77	n	n	y	y	y	y	y	n	n	5	23	14	30	n	n	n	high	high	canga
N4E-0025	III	-50.169246	-6.034046	576	8.8	1	16.9	15	n	n	y	n	y	n	y	n	n	3	11	15	21	n	n	n	high	high	FFB-canga
N4E-0026	III	-50.167831	-6.03768	614	162	18	556.8	923	y	n	y	y	y	y	y	n	n	5	62	83	114	y	n	y	high	high	FFB-canga
N4E-0027	III	NA	NA	614	14	3.5	22	35.2	y	n	y	n	y	n	n	n	n	2	14	11	22	n	n	n	high	high	FFB-canga
N4E-0028	III	-50.167533	-6.037553	636	25	2.5	81	113.4	y	n	y	y	y	y	y	n	n	5	43	30	55	y	n	n	high	high	FFB-canga
N4E-0029	III	-50.161438	-6.040963	654	6	1	9	7.2	y	n	y	y	y	n	y	n	n	4	8	24	28	n	n	n	high	high	FFB-canga
N4E-0030	III	-50.161285	-6.040348	666	26.2	10	223	758.2	y	y	y	y	y	n	y	n	n	4	32	35	51	n	n	n	high	high	FFB-canga
N4E-0031	III	-50.161348	-6.040529	647	12	5.7	40	180	y	n	y	n	n	y	n	n	n	2	26	36	52	y	n	n	high	high	FFB
N4E-0032	III	-50.161195	-6.040103	655	8	5.7	34	50	y	y	y	n	y	n	n	n	n	2	26	14	35	n	n	n	high	high	FFB-canga
N4E-0033	III	-50.160463	-6.040591	638	120.4	33	728.1	2184.5	n	n	y	y	y	y	y	n	n	5	54	92	110	y	y	n	max	max	FFB
N4E-0034	III	-50.160708	-6.040076	643	9.3	1.9	14.6	15.8	y	n	y	y	y	n	n	n	n	3	9	33	37	y	n	n	high	high	FFB
N4E-0035	III	-50.160899	-6.038882	668	24.9	3.7	57.4	100.4	y	n	y	y	y	n	y	n	n	4	25	24	42	n	n	n	high	high	FFB-canga
N4E-0036	III	-50.160262	-6.036095	646	11	0.8	12.8	18.6	n	n	y	n	y	n	y	n	n	3	22	23	37	n	n	n	high	high	FFB-canga
N4E-0037	III	-50.160606	-6.035716	656	11.2	1.2	15.4	20	n	n	y	y	y	y	y	n	n	5	17	14	24	n	n	n	high	high	canga
N4E-0038	III	-50.160742	-6.035001	641	14.2	1.4	35.6	87.5	y	n	y	n	n	y	y	n	n	3	18	21	32	y	n	n	high	high	FFB-canga
N4E-0039	III	-50.16117	-6.033256	655	30.6	3.6	82.1	90	y	n	y	y	y	y	y	n	n	5	45	34	58	y	n	n	high	high	FFB-canga
N4E-0040	III	-50.162434	-6.033584	646	10.3	3	13.4	26.4	y	n	y	y	n	n	n	n	n	2	24	28	41	n	n	n	high	high	mafica
N4E-0041	III	-50.162019	-6.033366	653	13.1	2.1	29	52.5	y	n	y	n	y	n	n	n	n	2	30	12	36	n	n	n	high	high	FFB
N4E-0042	III	-50.164196	-6.033749	668	9.6	2.1	26.1	62.3	y	n	y	y	y	n	n	n	n	3	21	21	35	n	n	n	high	high	FFB
N4E-0043	III	-50.164415	-6.032347	611	14	1.6	16.3	15.4	y	y	y	y	y	n	n	n	n	3	32	26	47	y	n	n	high	high	FFB-canga
N4E-0044	III	-50.164298	-6.032284	612	23.1	1.1	39.7	44.1	y	y	y	y	y	n	y	n	n	4	50	33	66	y	n	n	high	high	FFB-canga
N4E-0045	III	-50.161574	-6.040791	659	15	3	106	218	y	n	y	y	y	n	y	n	n	4	42	40	65	y	n	n	high	high	FFB-mafica
N4E-0046	III	-50.160485	-6.038085	675	10	2.5	14	17	y	n	y	y	y	n	y	n	n	4	33	25	49	y	n	n	high	high	FFB-canga
N4E-0047	III	-50.160422	-6.037995	665	16	0.75	19	22	n	n	y	y	y	n	y	n	n	4	18	24	37	n	n	n	high	high	FFB
N4E-0048	III	-50.160557	-6.037995	671	14	1.8	23	21	y	n	y	y	y	n	y	n	n	4	27	18	39	y	n	n	high	high	FFB-canga
N4E-0049	III	-50.160314	-6.03756	674	11	1.2	9.8	7	y	n	y	y	y	n	n	n	n	3	26	17	36	n	n	n	high	high	FFB-canga
N4E-0050	III	-50.160271	-6.036312	652	14	1.7	9.4	8	y	n	y	y	y	n	n	n	n	3	32	13	37	n	n	n	high	high	FFB
N4E-0051	III	-50.16097	-6.039913	652	12	1.6	33	66	y	n	y	y	y	n	y	n	n	4	34	34	60	y	n	n	high	high	FFB-mafica
N4E-0052	III	-50.160563	-6.034404	626	6.05	2.6	15	17	y	y	y	y	y	y	n	n	n	4	29	24	46	y	n	n	high	high	FFB-canga
N4E-0053	III	-50.167701	-6.034532	613	7.4	0.7	15	10	n	n	y	y	y	n	n	n	n	3	16	19	26	y	n	n	high	high	FFB-canga
N4E-0054	III	-50.169211	-6.033892	577	6.6	2.9	18	18	y	n	y	y	n	n	n	n	n	2	13	18	25	y	n	n	high	high	canga-mafica
N4E-0055	III	-50.166882	-6.032216	577	10	3.2	26.4	27	y	n	y	y	y	y	n	n	n	4	39	29	55	y	n	n	high	high	canga-mafica
N4E-0056	III	-50.161848	-6.03313	648	17	2	45	108	n	n	y	y	y	n	n	n	n	3	38	33	53	n	n	n	high	high	FFB-mafica
N4E-0057	III	-50.163981	-6.032374	611	15	6.1	71.2	97	y	n	y	y	y	y	n	n	n	4	51	49	78	y	n	n	high	high	FFB-canga-mafica
N4E-0058	III	-50.164231	-6.03469	656	3.24	5.8	15	35	y	n	y	y	y	n	n	n	n	3	20	5	25	n	n	n	high	high	canga-mafica
N4E-0059	III	-50.168013	-6.03702	605	16.4	5.1	33.7	37	y	n	y	y	y	n	y	n	n	4	36	20	47	n	n	n	high	high	canga-mafica
N4E-0060	III	-50.168284	-6.036939	592	12.5	7	95	300	y	n	y	y	y	y	n	n	n	4	13	13	19	n	n	n	high	high	FFB-canga-mafica
N4E-0061	III	-50.167883	-6.039481	630	35	1	112	196	y	n	y	y	y	y	y	n	n	5	40	51	69	y	n	n	high	high	FFB-canga
N4E-0062	III	-50.153859	-6.033923	440	41	3.5	156.5	247.5	y	n	y	y	y	y	n	n	n	4	51	58	81	y	n	n	high	high	canga
N4E-0063	III	-50.154618	-6.03406	429	12.5	4	59	105	y	n	y	y	y	n	n	n	n	3	33	35	56	y	n	n	high	high	canga
N4E-0064	III	-50.151404	-6.032382	378	20	3	69	165	y	y	y	y	y	n	n	n	n	3	23	50	60	y	n	n	high	high	canga
N4E-0065	III	-50.151656	-6.033142	398	11.5	1.3	41	45.5	y	n	y	y	y	n	n	n	n	3	38	40	63	y	n	n	high	high	canga
N4E-0066	III	-50.15127	-6.031468	379	10	10.7	102	362	n	n	y	y	y	n	n	n	n	3	38	25	48	n	n	n	high	high	canga
N4E-0067	III	-50.15107	-6.032336	382	29.5	6.5	145.5	195.5	y	n	y	y	y	n	y	n	n	4	39	42	62	y	n	n	high	high	canga
N4E-0068	III	-50.151097	-6.032119	361	78	4	662	1496	y	y	y	n	n	y	y	n	n	3	15	42	48	y	n	n	high	max	FFB-canga-mafica
N4E-0069	III	-50.153067	-6.032194	383	11	1.5	99	120	y	n	y	n	y	y	n	n	n	3	16	35	39	n	n	n	high	high	canga
N4E-0070	III	-50.153283	-6.032493	401	33	9.5	547.5	1124.5	y	n	y	y	y	y	y	n	n	5	85	54	107	y	n	n	high	high	canga
N4E-0071	III	-50.153861	-6.03272	430	9	6	93.5	110	y	y	y	y	y	n	y	n	n	4	45	38	64	y	n	n	high	high	canga
N4E-0072	III	-50.154006	-6.032684	428	114.5	7.5	561	831	y	y	y	y	y	y	y	n	n	5	78	67	104	y	n	n	high	high	canga
N4E-0073	III	-50.154141	-6.032784	436	50	6.5	207	358	y	n	y	y	y	y	y	n	n	5	86	86	126	y	n	n	high	high	canga
N4E-0074	III	-50.156164	-6.033447	451	94	2	347	400	y	n	y	y	y	y	n	n	n	4	60	47	81	y	n	n	high	high	canga
N4E-0075	III	-50.150736	-6.031557	364	30	2.5	82	131	n	n	y	y	y	y	y	n	n	5	39	51	63	y	n	n	high	high	canga
N4E-0076	III	-50.151221	-6.033494	403	13	3	132	149	y	n	y	y	y	n	y	n	n	4	45	21	53	y	n	n	high	high	canga
N4E-0077	III	-50.15124	-6.033078	412	21.5	4.1	120.5	163	y	n	y	y	y	y	y	n	n	5	52	47	69	y	n	n	high	high	canga
N4E-0078	III	-50.151574	-6.033133	397	10	4	43.5	36.5	y	n	y	y	y	n	n	n	n	3	32	30	48	y	n	n	high	high	canga
N4E-0079	III	-50.151791	-6.033332	400	46.5	3.5	212	257	y	n	y	y	y	y	y	n	n	5	52	30	60	y	n	n	high	high	canga
N4E-0080	III	-50.151601	-6.033259	392	13	3.5	53.5	59.5	y	n	y	y	y	y	n	n	n	4	34	32	51	y	n	n	high	high	canga
N4E-0081	III	-50.155947	-6.033384	443	31	3.7	172.5	319	y	n	y	y	y	y	n	n	n	4	54	64	92	n	n	n	high	high	canga
N4E-0082	III	-50.156327	-6.033411	450	21	1.3	36	33	y	n	y	n	y	n	n	n	n	2	12	30	38	y	n	n	high	high	mafica
N4E-0083	III	-50.156616	-6.033376	462	17.5	2.5	57	66	y	n	y	y	y	n	n	n	n	3	42	35	59	y	n	n	high	high	canga
N4E-0084	III	-50.154058	-6.033896	441	10	2	32	28	n	n	y	y	y	n	n	n	n	3	25	41	54	y	n	n	high	high	canga
N4E-0085	III	-50.157491	-6.034462	482	36.5	2.8	85.5	130	y	n	y	n	y	y	n	n	n	3	70	48	80	y	n	n	high	high	canga
N4E-0086	III	-50.160778	-6.035264	662	15.5	1.7	41	65	y	n	y	n	y	y	n	n	n	3	36	36	54	y	n	n	high	high	FFB
N4E-0087	III	-50.150563	-6.032914	379	7.5	1.5	15.5	14	y	n	y	y	y	n	n	n	n	3	28	32	45	y	n	n	high	high	canga
N4E-0088	III	-50.151142	-6.032137	373	21.5	3.5	87.5	104	y	y	y	y	y	y	n	n	n	4	24	19	36	y	n	n	high	high	canga
N4E-0089	III	-50.152161	-6.033387	402	32	3.5	130	145	y	n	y	y	y	n	n	n	n	3	65	51	87	y	y	n	max	max	canga
N4E-0090	III	-50.151528	-6.03401	419	11	2.5	48	66	y	y	y	y	y	n	y	n	n	4	16	31	38	n	n	n	high	high	canga
N4E-0091	III	-50.154383	-6.033906	425	14	7	44	37	y	n	y	y	y	n	n	n	n	3	47	30	66	n	n	n	high	high	canga
N4E-0092	III	-50.159027	-6.039982	588	66	4.5	500	1375	y	n	y	y	y	y	y	n	n	5	76	85	114	y	n	y	high	max	FFB
N4E-0093	III	-50.158964	-6.039892	575	45.5	3.5	150	247	n	n	y	y	y	y	n	n	y	5	47	61	80	y	n	n	high	high	FFB
N4E-0094	III	-50.158855	-6.040064	587	5.5	0.9	20	19	n	n	y	y	y	n	n	n	n	3	12	18	25	n	n	n	mid	high	FFB
N4E-0095	III	-50.159262	-6.040236	585	81.5	7.6	363	534	n	n	y	y	y	y	y	n	n	5	58	61	95	y	n	n	high	high	canga
N4WS-0001	III	-50.192605	-6.063262	641	13	4.4	73.7	76	n	n	y	n	y	n	n	n	n	2	36	42	59	n	n	n	high	high	FFB
N4WS-0002	III	-50.194868	-6.073098	523	22	6.4	108.8	340	y	n	y	n	y	n	n	n	y	3	17	17	27	y	n	n	high	high	canga-mafica
N4WS-0003	III	-50.195184	-6.072999	499	24.9	6.3	100.4	112	y	n	y	n	y	n	y	n	n	3	25	25	37	y	n	n	high	high	canga
N4WS-0004	III	-50.195654	-6.072927	452	58.4	7	199.9	265	y	n	y	y	y	y	y	n	n	5	43	70	94	y	n	n	high	high	FFB-mafica
N4WS-0005	III	-50.194766	-6.074635	559	14	2.1	21.2	21	n	n	y	n	y	n	n	n	n	2	22	13	31	n	n	n	high	high	FFB
N4WS-0006	III	-50.19385	-6.077085	599	34	8	352.8	779	y	n	y	y	y	n	y	n	y	5	35	45	65	y	n	n	high	high	FFB
N4WS-0007	III	-50.195141	-6.08985	680	18.2	5.3	79.6	174	y	n	y	y	y	y	y	n	n	5	33	43	61	n	n	n	high	high	FFB
N4WS-0008	III	-50.195105	-6.089778	682	79	9.2	454.1	1004	y	n	y	y	y	y	y	n	y	6	70	64	95	y	n	y	high	high	FFB-mafica
N4WS-0009	III	-50.19524	-6.08986	675	44.2	7.9	202.6	404	y	n	y	y	y	y	y	n	y	6	53	28	64	n	n	n	high	high	mafica
N4WS-0010	III	-50.195457	-6.090005	667	62	10.8	451	817	y	n	y	y	y	y	y	n	n	5	48	39	68	y	n	n	high	high	mafica
N4WS-0011	III	-50.19425	-6.06947	548	31.65	3.4	122	283	y	n	y	y	y	y	n	n	n	4	32	26	49	y	n	n	high	high	FFB-canga
N4WS-0012	III	-50.196422	-6.067076	530	24.8	3.2	44.2	77	y	n	y	y	y	n	y	n	n	4	30	31	51	y	n	n	high	high	canga-mafica
N4WS-0013	III	-50.190151	-6.066804	681	63	4.4	194	397	y	n	y	y	y	y	y	n	n	5	46	49	75	y	n	n	high	high	FFB-canga
N4WS-0014	III	-50.189494	-6.065356	705	27	1.6	59	53	y	n	y	y	y	n	y	n	n	4	22	32	47	y	n	n	high	high	FFB-canga
N4WS-0015	III	-50.189826	-6.06684	688	372	20.2	1420	2315	y	n	y	y	y	y	y	n	n	5	96	64	124	y	n	y	high	max	FFB-canga
N4WS-0016	III	-50.19404	-6.07695	589	15.75	6.7	64.4	90	n	n	y	n	y	y	n	n	n	3	25	24	40	y	n	n	high	high	FFB
N4WS-0017	III	-50.195837	-6.065365	608	82	2.2	227	704	n	n	y	y	y	y	y	n	n	5	61	33	74	n	n	n	high	high	FFB-canga-mafica
N4WS-0018/48	III	-50.194212	-6.076661	568	35.4	7.2	122.4	199	y	n	y	y	y	n	n	n	n	3	18	34	43	y	n	n	high	high	FFB
N4WS-0019	III	-50.193949	-6.076932	585	33.4	8.8	152	437	n	n	y	n	y	n	y	n	n	3	33	37	57	n	n	n	high	high	FFB
N4WS-0020	III	-50.183786	-6.07499	723	10	4	120	197	n	n	y	n	y	n	y	n	n	3	32	25	50	y	n	n	high	high	canga-mafica
N4WS-0021	III	-50.190323	-6.066859	678	13.1	8.9	102.3	175	n	n	y	y	y	n	n	n	n	3	18	24	39	n	n	n	high	high	canga
N4WS-0023	III	-50.191963	-6.063388	675	41.5	2.1	74.5	39	n	y	y	n	y	n	n	n	n	2	7	7	11	n	n	n	high	high	FFB-canga
N4WS-0024	III	-50.191909	-6.063496	675	13.8	7.8	32.8	35	n	n	y	n	y	n	n	n	n	2	17	21	34	y	n	n	high	high	FFB-canga
N4WS-0025	III	-50.191669	-6.066644	608	16.4	7.7	39.4	73	y	n	y	y	y	y	n	n	n	4	17	31	39	n	n	n	high	high	FFB-canga
N4WS-0026	III	-50.190984	-6.065593	622	23.2	3.5	37.1	55	n	n	y	y	y	n	n	n	n	3	24	25	42	y	n	n	high	high	FFB-canga
N4WS-0027	III	-50.191427	-6.06554	605	23.4	2.8	18.9	41	y	n	y	n	y	n	y	n	n	3	24	32	47	y	y	n	max	max	FFB
N4WS-0028	III	-50.191846	-6.063668	667	17.2	3.4	69.7	280	n	n	y	n	y	n	n	n	n	2	7	8	13	n	n	n	high	high	FFB
N4WS-0029	III	-50.191611	-6.063713	646	57.9	7.9	324.6	983	n	n	y	n	y	n	n	n	n	2	23	7	27	y	n	n	high	high	FFB-canga
N4WS-0030	III	-50.19094	-6.06525	641	32.3	7.8	63	107	y	n	y	n	y	y	y	n	n	4	24	26	44	y	n	n	high	high	FFB-canga
N4WS-0031	III	-50.190621	-6.066841	641	8.3	4.5	13.2	18	n	n	y	y	y	n	y	n	n	4	15	23	33	y	n	n	high	high	FFB-canga
N4WS-0032	III	-50.19258	-6.068011	612	32.8	1.4	78.5	71	n	n	y	y	y	n	y	n	n	4	32	37	55	y	n	n	high	high	FFB-canga
N4WS-0033	III	-50.190043	-6.066587	680	6.3	1.7	15.3	19	n	n	y	n	y	n	y	n	n	3	16	11	22	n	n	n	high	high	FFB-canga
N4WS-0034	III	-50.190153	-6.065538	665	24.5	4.2	70.7	88	y	n	y	n	y	y	n	n	n	3	26	26	42	y	n	n	high	high	FFB-canga
N4WS-0035	III	-50.182271	-6.085281	616	6.4	2.8	13.6	23	n	n	y	n	y	n	n	n	n	2	22	30	43	y	n	n	high	high	mafica
N4WS-0036	III	-50.185569	-6.097244	707	11.9	2	25.5	19	n	n	y	n	n	n	n	n	n	1	22	10	25	n	n	n	mid	mid	canga
N4WS-0037	III	-50.182058	-6.112435	693	9	2	19.5	27	n	n	y	n	y	n	n	n	n	2	31	34	53	y	n	n	high	high	canga-mafica
N4WS-0038	III	-50.192236	-6.068779	637	16.7	6.6	37.6	60	n	n	y	y	y	n	y	n	n	4	28	34	55	n	n	n	high	high	FFB
N4WS-0039	III	-50.193495	-6.066646	589	21.9	4.8	40.8	42	n	n	y	y	y	n	n	n	n	3	25	39	50	n	n	n	high	high	FFB
N4WS-0041	III	-50.19494	-6.073342	541	8	6.8	32.4	51	n	n	y	n	y	n	n	n	n	2	18	23	32	n	n	n	high	high	FFB
N4WS-0042	III	-50.194813	-6.073233	516	11.3	2.6	36	22	n	n	y	n	y	n	n	n	n	2	8	18	22	n	n	n	high	high	canga
N4WS-0043	III	-50.194877	-6.07317	523	8.3	2.2	29.1	24	n	n	y	n	n	n	n	n	n	1	10	8	16	n	n	n	mid	high	mafica
N4WS-0044	III	-50.195266	-6.072963	482	14.2	2.1	12.6	13	y	y	y	n	y	n	n	n	n	2	8	7	14	n	n	n	mid	high	canga
N4WS-0045	III	-50.195275	-6.072908	493	19.4	2.5	77	60	n	n	y	n	n	n	n	n	n	1	8	10	16	n	n	n	high	high	canga
N4WS-0046	III	-50.19454	-6.074924	594	9	1.9	34.6	33	n	n	y	n	y	n	n	n	n	2	17	28	38	n	n	n	high	high	FFB
N4WS-0047	III	-50.194512	-6.075666	579	16.5	6.2	41.9	50	n	n	y	y	y	n	n	n	n	3	36	37	60	y	n	n	high	high	FFB
N4WS-0049	III	-50.194012	-6.077484	583	25	9.9	92.9	140	y	n	y	n	y	n	y	n	y	4	20	32	45	y	n	n	high	high	FFB
N4WS-0050/0051	III	-50.193269	-6.079002	620	20.5	4.8	122.2	179	y	y	y	n	y	y	n	n	y	4	51	40	77	y	n	n	high	high	FFB-canga
N4WS-0054	III	-50.194928	-6.087435	694	10	0.91	14	13	y	n	y	n	y	n	n	n	n	2	17	12	23	y	n	n	high	high	FFB
N4WS-0055	III	-50.196157	-6.080933	609	77	5.98	291.5	565	y	n	y	y	y	y	y	n	y	6	70	66	106	y	n	n	high	high	canga
N4WS-0056	III	-50.191511	-6.076268	644	25.5	0.9	68	61.5	y	y	y	n	y	y	n	n	n	3	33	37	55	y	n	n	high	high	FFB
N4WS-0057	III	-50.191393	-6.076259	633	24	3.23	58	94.5	y	n	y	n	y	n	n	n	n	2	39	25	49	y	n	n	high	high	FFB-canga
N4WS-0058	III	-50.194614	-6.073694	559	26.5	2.34	67	84	y	n	y	n	y	n	n	n	n	2	34	35	58	y	n	n	high	high	FFB
N4WS-0059	III	-50.190583	-6.098618	707	16	3.16	57.5	107.5	y	n	y	n	y	y	n	n	n	3	21	24	38	n	n	n	high	high	FFB-canga
N4WS-0060	III	-50.190519	-6.098554	698	12.5	1.69	23	16.5	y	n	y	n	y	n	n	n	n	2	20	13	31	y	n	n	high	high	FFB
N4WS-0061	III	-50.194392	-6.076824	592	13.5	2.36	40	80	y	n	y	n	y	y	n	n	n	3	34	17	46	n	n	n	high	high	FFB
N4WS-0062	III	-50.194104	-6.076181	586	13.5	4.17	58	59.5	y	n	y	y	y	n	n	n	n	3	41	30	56	y	n	n	high	high	FFB-canga
N4WS-0063	III	-50.196323	-6.073073	476	52	4.76	262	486	y	y	y	n	y	y	y	n	n	4	37	49	67	n	n	n	high	high	canga-mafica
N4WS-0064	III	-50.195696	-6.081421	638	27	12.3	78	129	y	n	y	y	y	y	y	n	n	5	46	54	78	y	n	n	high	high	canga
N4WS-0065	III	-50.190899	-6.098509	704	13.5	1.8	17	15.5	y	n	y	n	y	n	n	n	n	2	23	29	39	n	n	n	high	high	FFB
N4WS-0066	III	-50.19213	-6.067006	618	15	1.89	33.5	48.5	y	n	y	n	y	n	y	n	n	3	5	13	17	n	n	n	high	high	FFB-canga
N4WS-0067	III	-50.19203	-6.073103	584	216	12.14	707.5	1698	y	y	y	y	y	y	y	n	n	5	49	53	75	y	y	y	max	max	FFB-canga
N4WS-0068	III	-50.191822	-6.073365	580	11	1.1	12	21.5	y	n	y	n	y	n	n	n	n	2	15	18	26	y	n	n	high	high	FFB
N4WS-0069	III	-50.194408	-6.072021	555	14	1	20.7	22.6	y	n	y	n	y	n	n	n	n	2	16	16	27	y	y	n	max	max	FFB-canga
N4WS-0070	III	-50.195239	-6.096806	675	10.6	1.3	16.7	9.2	y	n	y	y	y	n	y	n	n	4	23	30	41	y	n	n	high	high	canga
N4WS-0072	III	-50.190013	-6.074456	616	126	16.86	432.5	878	y	n	y	n	y	y	y	n	n	4	74	61	98	y	y	y	max	max	FFB-canga
N4WS-0073	III	-50.194134	-6.07401	585	89	3.21	293	580	y	n	y	n	y	y	y	n	n	4	58	38	73	y	y	n	max	max	FFB-canga
N4WS-0074	III	-50.189709	-6.072249	689	24.5	2.13	98.5	69	y	n	y	y	y	n	y	n	n	4	34	27	50	n	n	n	high	high	FFB-canga
N4WS-0075	III	-50.189706	-6.074664	631	31.5	1.67	102.5	132	y	n	y	n	y	y	y	n	n	4	48	43	64	y	n	n	high	high	FFB
N4WS-0076	III	-50.18882	-6.074753	669	24.5	3.16	63	92	y	n	y	n	y	y	y	n	n	4	29	24	42	y	n	n	high	high	FFB
N4WS-0077	III	-50.188684	-6.07488	672	8	1.16	23.5	28	y	n	n	n	y	n	n	n	n	1	8	14	20	n	n	n	mid	high	FFB-canga
N4WS-0078	III	-50.189727	-6.072683	683	23	2	117	118	y	n	y	y	y	n	y	n	n	4	17	25	32	n	n	n	high	high	FFB-canga
N4WS-0079	III	-50.191194	-6.076159	642	18.7	3.21	42	31.4	y	n	y	n	y	n	y	n	y	4	39	43	65	y	n	n	high	high	FFB-canga
N4WS-0080	III	-50.191032	-6.076231	657	12.5	1.52	32	23.5	y	n	y	n	y	n	y	n	n	3	24	26	39	n	n	n	high	high	FFB
N5E-0001	IV	-50.118465	-6.074064	712	13	1	27	42.24	y	n	NA	NA	NA	NA	NA	NA	NA	NA	17	NA	NA	n	n	n	high	high	canga
N5E-0002	IV	-50.118454	-6.075159	715	100	6	289	690.82	n	n	NA	NA	NA	NA	NA	NA	NA	NA	35	NA	NA	n	n	n	high	high	FFB-canga
N5E-0003	IV	-50.121592	-6.085059	680	12.5	0.2	20	36.94	y	n	NA	NA	NA	NA	NA	NA	NA	NA	14	NA	NA	n	n	n	high	high	canga
N5E-0004	IV	-50.129641	-6.086492	666	15.5	0.3	28	39.99	y	n	NA	NA	NA	NA	NA	NA	NA	NA	24	NA	NA	y	y	n	max	max	FFB
N5E-0005	IV	-50.129868	-6.086104	667	126	13	643	913	n	y	NA	NA	NA	NA	NA	NA	NA	NA	51	NA	NA	y	n	n	high	max	FFB-canga
N5E-0006	IV	-50.130638	-6.084802	690	60	4	230	525.39	y	y	NA	NA	NA	NA	NA	NA	NA	NA	35	NA	NA	n	n	n	high	high	FFB
N5E-0007	IV	-50.130549	-6.083672	697	77	9	157	277.13	n	n	NA	NA	NA	NA	NA	NA	NA	NA	27	NA	NA	n	n	n	high	high	FFB-canga
N5E-0008	IV	-50.13048	-6.08179	712	80	11	307	502	y	n	NA	NA	NA	NA	NA	NA	NA	NA	28	NA	NA	y	n	n	high	high	FFB
N5E-0009	IV	-50.128727	-6.081787	680	81	7	362	502.4	y	n	NA	NA	NA	NA	NA	NA	NA	NA	33	NA	NA	n	n	n	high	high	FFB-canga
N5S-0001	III	-50.125576	-6.09128	684	16	3	27	31.84	y	y	y	y	y	n	n	n	n	3	19	30	40	y	n	n	high	high	FFB-canga
N5S-0002	III	-50.126224	-6.092918	650	18	3	55	73.19	y	n	y	y	y	y	y	n	n	5	32	46	63	n	n	n	high	high	FFB-canga
N5S-0003	III	-50.13496	-6.105433	587	27	1.2	67	122.87	y	n	y	y	y	y	n	n	n	4	24	51	61	y	n	n	high	high	FFB
N5S-0004	III	-50.134399	-6.105884	578	56	1.3	95	128.71	n	n	y	n	y	n	y	n	n	3	23	48	58	y	n	n	high	high	FFB
N5S-0005	III	-50.133983	-6.106263	583	34	12	143	320.35	y	n	y	y	y	y	n	n	n	4	32	57	69	n	n	n	high	high	FFB-canga
N5S-0006	III	-50.133767	-6.105928	598	36	8	181	393.95	y	n	y	y	y	y	n	n	n	4	22	63	70	y	n	n	high	high	FFB-canga
N5S-0007	III	-50.133541	-6.106027	590	44	1	155	227.89	y	n	y	y	y	y	y	n	n	5	24	63	70	y	n	n	high	high	FFB-canga
N5S-0008	III	-50.132781	-6.106189	622	58	7	254	487.03	y	y	y	y	y	y	y	n	n	5	32	92	103	y	n	n	high	high	FFB
N5S-0009	III	-50.131724	-6.106359	640	62	1	297	552.93	y	n	y	y	y	y	y	n	n	5	20	75	79	y	y	n	max	max	FFB-canga
N5S-0010	III	-50.131787	-6.106079	648	79	2	191	332.33	y	n	y	y	y	y	y	n	y	6	29	76	87	y	n	n	high	high	FFB-canga
N5S-0011	III	-50.13009	-6.105334	713	104	11	452	1104.9	n	n	y	y	y	y	y	n	n	5	26	82	88	y	n	n	high	high	FFB-canga
N5S-0012	III	-50.125719	-6.1035	680	98	8	540	1373.08	n	y	y	y	y	y	y	n	n	5	22	87	92	y	n	n	high	max	canga
N5S-0013	III	-50.134192	-6.105694	591	36	0.8	68	108.22	y	n	y	n	y	n	n	n	n	2	21	37	46	y	n	n	high	high	FFB
N5S-0014	III	-50.133993	-6.105766	615	53	8	241	427.74	n	n	y	n	y	n	y	n	n	3	17	80	87	y	n	n	high	high	FFB-canga
N5S-0015	III	-50.133876	-6.105494	610	32	2.9	113	250.28	y	n	y	y	y	y	y	n	n	5	20	45	53	y	y	n	max	max	canga
N5S-0016	III	-50.133676	-6.105838	619	11	2.4	41	59.99	y	y	y	y	y	n	n	n	n	3	5	29	33	n	n	n	high	high	FFB-canga
N5S-0017	III	-50.120078	-6.087933	687	76	6	490	1605.26	y	y	y	y	y	y	y	n	n	5	26	60	73	n	n	y	high	max	FFB-canga
N5S-0018	III	-50.127906	-6.086689	702	43	5	63	95.53	y	n	y	y	y	y	y	n	n	5	27	35	52	y	n	n	high	high	FFB-canga
N5S-0019	III	-50.127354	-6.087285	670	26	2	49	67.84	y	n	y	n	y	y	n	n	n	3	26	36	50	y	n	n	high	high	FFB-canga
N5S-0020	III	-50.12691	-6.087772	655	64	3	246	443.14	y	n	y	y	y	y	y	n	n	5	17	41	49	y	n	n	high	high	FFB-canga
N5S-0021	III	-50.126367	-6.087989	663	285	30	655	1119.42	n	n	y	y	y	y	y	n	n	5	27	70	82	y	y	n	max	max	FFB-canga
N5S-0022	III	-50.126223	-6.08816	646	33	11	169	500.37	y	n	y	y	y	n	y	n	n	4	16	33	42	y	n	n	high	high	FFB-canga
N5S-0023	III	-50.126126	-6.091941	655	26.5	2.93	32	19	y	y	y	n	y	n	n	n	n	2	15	12	22	y	n	n	high	high	FFB-canga
N5S-0024	III	-50.126449	-6.087871	680	13	2.32	46.5	100.5	y	n	y	n	y	n	n	n	n	2	13	10	17	n	n	n	high	high	canga
N5S-0025	III	-50.127643	-6.087005	683	15	4.69	25	34	y	n	y	n	y	n	n	n	n	2	20	26	34	y	n	n	high	high	canga
N5S-0026	III	-50.127517	-6.087041	673	68	7.41	184.5	353.5	y	n	y	n	y	y	y	n	n	4	31	34	53	y	n	n	high	high	FFB-canga
N5S-0028	III	-50.125671	-6.08872	669	13	4.26	38	53	y	n	y	n	y	n	y	n	n	3	15	19	28	y	n	n	high	high	FFB
N5S-0029	III	-50.119969	-6.088367	669	9	1.47	42	50	y	n	y	n	y	n	y	n	n	3	26	18	35	n	n	n	high	high	FFB-canga
N5S-0030	III	-50.119932	-6.088865	681	233	12.93	1198	2995	y	n	y	y	y	y	y	n	y	6	50	49	74	y	n	n	high	max	canga
N5S-0031	III	-50.119313	-6.09155	632	15	2.21	28	69	y	n	y	y	y	n	n	n	y	4	30	28	47	y	n	n	high	high	FFB
N5S-0032	III	-50.119347	-6.093061	680	26	1.92	98	210	y	n	y	y	y	y	n	n	y	5	33	36	51	y	n	n	high	high	canga
N5S-0033	III	-50.125781	-6.103889	675	26	2.6	52	110	y	n	y	y	y	n	y	n	n	4	37	26	53	n	n	n	high	high	canga
N5S-0034	III	-50.135078	-6.10518	587	28.5	5.81	44.5	55	y	y	y	n	y	n	n	n	n	2	16	20	34	y	n	n	high	high	FFB-canga
N5S-0035	III	-50.130405	-6.105787	654	14.5	1.07	24.5	14.5	y	n	y	n	y	n	n	n	y	3	30	45	59	y	n	n	high	high	FFB
N5S-0036	III	-50.131642	-6.106558	657	11	1	14	9	y	n	y	n	y	n	n	n	n	2	15	20	29	y	n	n	high	high	FFB
N5S-0037	III	-50.132925	-6.106388	602	224	16	884	1779	y	n	y	y	y	y	y	n	n	5	56	59	88	y	y	n	max	max	FFB-canga
N5S-0038	III	-50.133522	-6.10648	574	11	1.4	19	10	y	n	y	n	y	n	n	n	n	2	20	21	33	n	n	n	high	high	canga
N5S-0039	III	-50.133839	-6.105937	598	17	3.4	25	29	n	n	y	y	y	n	y	n	y	5	53	29	65	n	n	n	high	high	FFB
N5S-0040	III	-50.133839	-6.10563	602	26	0.6	63	82	n	n	y	n	y	n	n	n	n	2	26	33	49	y	y	n	max	max	canga
N5S-0041	III	-50.134119	-6.105648	603	26	3	38	36	n	n	y	y	y	y	y	n	n	7	26	23	40	n	n	n	high	high	FFB
N5S-0042	III	-50.134353	-6.106246	556	18	0.5	42	52	n	n	y	y	y	n	n	n	n	3	24	32	44	y	n	n	high	high	canga
N5S-0043	III	-50.133829	-6.106372	565	5.6	0.4	43	67	n	n	y	n	y	n	y	n	n	3	19	18	30	y	n	n	high	high	canga
N5S-0044/0046	III	-50.134036	-6.107105	581	40	2.2	155	133	y	y	y	y	y	y	n	n	n	4	57	64	91	y	n	n	high	high	canga
N5S-0049	III	-50.133665	-6.107502	527	20	1.2	60	92	y	n	y	y	y	n	n	n	n	3	8	20	24	n	n	n	mid	high	canga
N5S-0051	III	-50.133682	-6.107764	525	21	1.6	55	62	y	n	y	y	y	n	n	n	n	3	23	22	39	y	n	n	high	high	canga
N5S-0052/0053	III	-50.13332	-6.108189	533	90	2	435	730	n	n	y	y	y	y	y	n	n	5	60	64	93	y	y	n	max	max	canga
N5S-0054	III	-50.133456	-6.108035	483	7.6	1.4	18	12	n	n	y	y	y	n	n	n	n	3	30	23	43	y	n	n	high	high	canga
N5S-0055	III	-50.132913	-6.108315	515	61	7	183	418	y	y	y	y	y	y	y	n	n	5	48	43	70	y	n	n	high	max	FFB-canga
N5S-0056	III	-50.13295	-6.108188	531	15	1	22	18	n	n	y	y	y	n	n	n	n	3	31	36	54	y	n	n	high	high	FFB
N5S-0057	III	-50.132939	-6.108894	531	30	1	192	565	y	y	y	n	y	y	n	n	y	4	36	39	59	y	y	n	max	max	FFB-canga
N5S-0058	III	-50.132976	-6.108568	524	8	1.4	6.3	7	n	n	y	n	y	n	n	n	n	2	28	20	36	n	n	n	high	high	canga
N5S-0059	III	-50.132895	-6.108514	552	33	2	87	175	y	n	y	n	y	n	y	n	n	3	31	35	49	n	n	n	high	high	FFB
N5S-0060	III	-50.132334	-6.109218	528	19	1.6	23	20	y	n	y	n	y	n	n	n	n	2	30	20	47	y	n	n	high	high	FFB-canga
N5S-0061	III	-50.134797	-6.105613	599	15	0.6	23	23	y	n	y	n	y	n	n	n	n	2	11	15	24	y	n	n	high	high	FFB-canga
N5S-0062	III	-50.135421	-6.105343	562	18	2.2	32	16	y	y	y	n	y	n	n	n	n	2	27	30	42	y	n	n	high	high	canga
N5S-0063/0064/0065	III	-50.135776	-6.103824	596	221	13.6	666	1007	y	n	y	y	y	y	y	n	y	6	128	131	179	y	y	y	max	max	FFB-canga
N5S-0066	III	-50.135795	-6.10358	602	21	1.6	32	28	n	n	y	n	y	n	y	n	n	3	31	31	47	y	n	n	high	high	FFB-canga
N5S-0067	III	-50.135606	-6.103091	601	9	6	76	284	y	n	y	n	y	n	n	n	n	2	30	18	44	n	n	n	high	high	FFB-canga-mafica
N5S-0068	III	-50.13569	-6.101354	638	12	1.4	27	22	y	n	y	y	y	n	n	n	n	3	46	40	70	y	n	n	high	high	canga
N5S-0069	III	-50.1356	-6.101237	653	6	0.5	18	15	n	y	y	y	y	n	n	n	n	3	37	34	58	y	n	n	high	high	FFB-canga
N5S-0070	III	-50.134785	-6.101887	649	48	0.4	113	156	y	n	y	y	y	n	y	n	n	4	43	43	66	y	n	n	high	high	FFB-canga
N5S-0071	III	-50.135536	-6.101101	668	8.3	1.6	19	22	y	y	y	n	y	n	n	n	n	2	26	13	32	n	n	n	high	high	FFB-canga
N5S-0072	III	-50.135374	-6.10111	650	25	2	72	72	y	y	y	y	y	n	n	n	n	3	30	53	71	n	n	n	high	high	canga-mafica
N5S-0073	III	-50.13513	-6.100784	632	20	0.6	40	36	y	y	y	y	y	y	n	n	n	4	30	36	53	y	n	n	high	high	canga
N5S-0074	III	-50.135094	-6.100838	628	44	2.2	148	101	y	y	y	y	y	y	y	n	n	5	86	64	107	y	n	n	high	high	canga-mafica
N5S-0075	III	-50.133991	-6.100954	676	32	3	88	88	y	n	y	n	y	n	n	n	n	2	61	48	85	y	n	n	high	high	FFB-canga
N5S-0076	III	-50.133728	-6.09085	615	11	0.6	26	64	y	n	y	n	y	n	n	n	n	2	25	59	70	y	n	n	high	high	mafica
N5S-0077	III	-50.139007	-6.101007	588	4	0.3	21	60	n	n	y	n	y	n	n	n	n	2	19	10	25	y	n	n	high	high	mafica
N5S-0078	III	-50.137495	-6.102533	583	25	6	99	192	y	n	y	n	y	y	y	n	n	4	38	42	65	y	n	n	high	high	FFB
N5S-0079	III	-50.137305	-6.102678	578	38	1.4	57	65	y	y	y	y	y	y	n	n	n	4	53	49	75	y	n	n	high	high	FFB
N5S-0080	III	-50.137387	-6.102623	580	10	0.2	18	14	y	y	y	n	y	n	n	n	n	2	20	19	33	n	n	n	high	high	FFB
N5S-0081	III	-50.137287	-6.102678	560	10	0.2	30	39	y	y	y	y	y	y	n	n	n	4	19	20	32	n	n	n	high	high	FFB
N5S-0082	III	-50.13716	-6.102958	578	6	0.6	22	24	y	n	y	n	y	n	n	n	n	2	20	15	30	y	n	n	high	high	canga-mafica
N5S-0083	III	-50.136912	-6.105499	548	11	2.6	29	34	y	y	y	y	y	y	y	n	n	5	18	18	28	y	n	n	high	high	FFB-canga
N5S-0084	III	-50.126748	-6.087383	694	10.2	1.8	32	38.4	y	n	y	n	y	y	y	n	n	4	22	16	33	n	n	n	high	high	FFB
N5S-0085	III	-50.126658	-6.086985	716	99.9	7.8	484.6	1030	n	n	y	n	y	y	y	n	n	4	64	78	101	y	n	n	high	high	FFB
N5SM1-0001	V	-50.135047	-6.113338	623	19.5	3.04	42	60	y	y	y	y	y	n	n	n	n	3	49	34	70	y	n	n	high	high	FFB-canga
N5SM1-0002	V	-50.135174	-6.11276	620	5	1.5	10.5	8.5	y	y	y	y	y	n	n	n	n	3	25	22	39	n	n	n	mid	mid	FFB
N5SM1-0003	V	-50.135247	-6.112416	629	12.5	1.24	20	14.5	y	y	y	y	y	n	n	n	n	3	28	27	50	n	n	n	low	mid	FFB-canga
N5SM1-0004	V	-50.135501	-6.112019	642	7.5	3.82	9	16	y	y	y	y	y	n	n	n	n	3	45	39	73	y	n	n	high	high	FFB
N5SM1-0005	V	-50.135574	-6.111802	656	34	7.79	149	332	y	y	y	y	y	n	n	n	n	3	73	57	111	y	y	n	max	max	FFB-canga
N5SM1-0006	V	-50.132937	-6.110278	523	23.5	6.25	64	62	y	y	y	y	y	n	n	n	n	3	47	45	81	y	n	n	high	high	canga
N5SM1-0007	V	-50.133473	-6.108578	516	13.5	2.92	38	62	y	y	y	y	y	n	n	n	n	3	47	49	82	y	n	n	high	high	canga
N5SM1-0008	V	-50.134349	-6.108887	661	137	7.02	483	846.6	n	n	n	y	y	y	y	n	n	4	81	82	145	y	n	n	high	high	FFB-canga
N5SM1-0009	V	-50.133818	-6.107457	518	27	2.01	80	132	n	y	y	y	y	n	y	n	n	4	16	24	31	y	n	n	high	high	FFB-canga
N5SM1-0010	V	-50.133909	-6.10733	562	10.5	4.17	16	14	y	y	y	y	y	n	n	n	n	3	35	35	64	y	n	n	high	high	FFB-canga
N5SM1-0011	V	-50.133963	-6.107312	530	26.5	3.4	87.5	110.5	y	y	y	y	y	n	n	n	n	3	66	49	102	y	n	n	high	high	FFB
N5SM1-0012	V	-50.134226	-6.106987	542	25	3.67	58.5	61.5	y	y	y	y	y	n	n	n	n	3	35	36	62	y	n	n	high	high	FFB
N5SM1-0013	V	-50.13532	-6.106573	594	31.5	8.99	89.5	176	y	y	y	y	y	y	n	n	n	4	67	51	96	y	n	n	high	high	FFB-canga
N5SM1-0014	V	-50.135472	-6.107315	593	18.5	2.85	37	30	y	y	y	y	y	n	n	n	n	3	46	30	69	y	n	n	high	high	FFB-canga
N5SM1-0015	V	-50.135582	-6.106501	588	12	2.7	21	17	y	y	y	y	y	n	n	n	n	3	32	27	58	y	n	n	high	high	FFB-canga
N5SM1-0016	V	-50.135519	-6.106284	587	12	0.88	26	20	y	y	y	y	y	n	n	n	n	3	39	33	59	y	n	n	high	high	FFB-canga
N5SM1-0017	V	-50.135555	-6.10661	574	14	3.15	40.5	74	y	y	y	y	y	n	n	n	n	3	28	26	51	y	n	n	high	high	FFB-canga
N5SM1-0018	V	-50.137807	-6.1056	570	20.5	3.51	26.5	22.5	y	y	y	y	y	n	n	n	n	3	53	35	74	y	n	n	high	high	canga
N5SM1-0019	V	-50.137815	-6.105745	600	21	3.54	43	70	y	y	y	y	y	n	n	n	n	3	37	20	51	y	n	n	high	high	canga
N5SM1-0020	V	-50.135736	-6.106103	553	28	12.94	141	169.5	y	n	n	y	y	n	n	n	n	2	83	58	120	y	n	n	high	high	FFB-canga
N5SM1-0021	V	-50.138114	-6.105763	606	134	24.77	738	2044	n	n	y	y	y	y	y	n	y	5	122	103	178	y	n	n	high	max	FFB-canga
N5SM1-0022	V	-50.134638	-6.109412	693	19.5	4.82	30	47	y	y	y	y	y	n	y	n	n	4	21	22	36	y	n	n	high	high	canga
N5SM1-0023	V	-50.137209	-6.106097	614	20	3.12	43.5	77	y	y	y	y	y	n	y	n	n	4	43	30	62	y	n	n	high	high	FFB-canga
N5SM1-0024	V	-50.134378	-6.108154	571	10.5	1.71	22.5	62	y	y	y	y	y	y	n	n	n	4	49	43	75	y	n	n	high	high	FFB
N5SM1-0025	V	-50.135323	-6.11001	594	10.5	1.82	23.5	13.5	y	y	y	y	y	n	n	n	n	3	45	31	67	y	n	n	high	high	canga
N5SM1-0026	V	-50.136713	-6.105951	587	54.5	4.57	213.5	358.5	y	n	y	y	y	y	n	n	n	4	61	50	80	y	n	n	high	high	FFB-canga
N5SM1-0027	V	-50.135306	-6.109576	589	59.5	2.42	207	354	y	y	y	y	y	y	n	n	n	4	78	81	124	y	y	n	max	max	FFB-canga
N5SM1-0028	V	-50.135108	-6.108961	597	106.5	12.64	469	797.5	n	n	y	y	y	y	y	n	y	5	65	56	97	y	n	n	high	high	FFB-canga
N5SM1-0029	V	-50.135724	-6.108202	626	7.5	1.15	21	20	y	y	y	y	y	n	n	n	n	3	44	35	76	y	n	n	high	high	FFB-canga
N5SM1-0030	V	-50.138963	-6.105801	623	18.5	2.9	81	71	y	y	y	y	y	y	n	n	n	4	70	42	79	y	y	n	max	max	FFB-canga
N5SM1-0031	V	-50.138457	-6.105438	599	131.5	14.81	706	1617	n	n	y	y	y	y	y	n	y	5	102	81	142	y	n	n	max	max	FFB-canga
N5SM1-0032	V	-50.138467	-6.105266	583	37	5.54	190.5	263	y	y	y	y	y	n	n	n	n	3	72	68	116	y	n	n	high	high	FFB-canga
N5SM1-0033	V	-50.138801	-6.10543	599	11	2.96	35.5	27.5	y	y	y	y	y	n	n	n	n	3	49	30	69	y	n	n	high	high	FFB-canga
N5SM1-0034	V	-50.138322	-6.105302	612	22	3.77	57.5	103	y	y	y	y	y	n	n	n	n	3	44	55	88	y	n	n	high	high	FFB-canga
N5SM1-0035	V	-50.136558	-6.106385	610	22	5.74	75	100.5	y	y	y	y	y	n	n	n	n	3	49	35	74	y	n	n	high	high	FFB-canga
N5SM1-0036	V	-50.137064	-6.106332	617	108	11.2	500.5	731	n	y	y	y	y	n	n	n	n	3	77	68	117	y	n	n	high	high	FFB-canga
N5SM1-0037	V	-50.136152	-6.106357	571	29	4.85	111	110	y	y	y	y	y	n	y	n	n	4	47	40	69	y	n	n	high	high	FFB-canga
N5SM1-0038	V	-50.137055	-6.106503	609	15	3.16	47	79.5	n	y	y	y	n	n	n	n	n	2	41	25	59	y	n	n	high	high	FFB-canga
N5SM1-0039	V	-50.135917	-6.106402	574	16	1.13	38	36	y	y	y	y	y	n	n	n	n	3	24	19	37	y	n	n	high	high	FFB-canga
N5SM1-0040	V	-50.135935	-6.10614	566	10.5	3.67	33.5	26	y	y	y	n	y	n	n	n	n	2	34	17	47	y	n	n	high	high	FFB
N5SM1-0041	V	-50.136197	-6.105977	563	10.5	2.12	27	45.5	y	y	y	y	y	n	n	n	n	3	46	30	65	y	n	n	high	high	canga
N5SM1-0042	V	-50.135463	-6.107568	618	25	2.07	76.5	118.5	y	y	y	y	y	n	n	n	n	3	47	43	81	y	n	n	high	high	FFB-canga
N5SM1-0043	V	-50.135671	-6.107252	632	10	1.05	22.5	15.5	y	y	y	y	y	n	n	n	n	3	32	19	46	y	n	n	high	high	canga
N5SM1-0044	V	-50.135456	-6.106139	564	16	2.35	37	24	y	y	y	y	y	n	n	n	n	3	38	31	58	y	n	n	high	high	FFB-canga
PESE-0001	III	-50.151653	-6.104066	457	6	0.93	29	19	y	n	y	y	y	n	n	n	n	3	28	26	43	n	n	n	high	high	canga
PESE-0002	III	-50.151708	-6.103922	476	29.5	1.63	62.1	81.5	y	y	y	n	y	y	n	n	n	3	38	50	65	y	n	n	high	high	canga
PESE-0003	III	-50.152003	-6.105668	477	11.7	2.91	54	79	n	n	y	n	y	y	n	n	n	3	15	13	24	n	n	n	mid	high	FFB
PESE-0004	III	-50.152048	-6.105722	473	9.5	6.57	38.5	46.5	y	n	y	n	y	n	n	n	n	2	22	29	42	y	y	n	max	max	FFB
PESE-0005	III	-50.152165	-6.105967	488	41.2	6.8	121	478	y	y	y	n	y	y	n	n	y	4	21	28	41	y	n	n	high	high	FFB-mafica
PESE-0006	III	-50.151739	-6.101244	482	23	1.08	90	84.5	y	n	y	n	y	y	n	n	n	3	21	32	42	y	n	n	high	high	FFB
PESL-0001	III	-50.144778	-6.068941	426	5.5	5.67	103.5	360	y	y	y	y	y	n	n	n	n	3	8	7	12	n	n	n	high	high	canga
PESL-0002	III	-50.131677	-6.062462	678	11	0.73	33.5	69.5	n	n	y	n	y	n	n	n	n	2	15	15	23	n	n	n	high	high	canga
PESL-0003	III	-50.131731	-6.062372	681	12.5	2.42	45	81.5	y	n	y	y	y	n	n	n	n	3	28	25	39	n	n	n	high	high	canga
SB-0001	VI	-49.951527	-6.267026	259	5.1	0.3	14.9	22	y	n	y	n	y	n	n	n	n	2	13	10	21	n	n	n	high	high	canga
SB-0002	VI	-49.951265	-6.267261	259	27.7	1.5	76.5	88	y	n	y	n	y	y	y	n	n	4	59	36	80	n	n	n	high	max	canga
SB-0003	VI	-49.951102	-6.267541	258	15.3	0.7	65.9	56	y	n	y	n	y	y	n	n	n	3	25	32	47	n	n	n	high	high	canga
SB-0004	VI	-49.926553	-6.275659	316	38.5	1.6	182.6	166	y	y	y	n	y	y	y	n	n	4	45	45	67	n	n	n	high	max	canga
SB-0005	VI	-49.976598	-6.264272	201	7.6	1.3	10.8	6	y	y	y	n	y	y	n	n	n	3	13	17	25	n	n	n	high	max	FFB
SB-0006	VI	-49.996471	-6.313116	294	5.5	0.86	20.2	13	n	n	y	n	y	n	n	n	n	2	11	42	45	n	n	n	high	high	canga
SB-0007	VI	-49.993399	-6.316982	415	107.3	7.9	452	1112	y	y	y	y	y	y	y	n	n	5	57	46	72	y	y	n	max	max	mafica
SB-0008	VI	-49.976042	-6.326445	680	7.1	1.9	18.6	10	n	n	y	y	y	y	y	n	n	5	15	20	28	n	n	n	high	max	canga
SB-0009	VI	-49.984122	-6.327727	667	8.6	1	40.2	96	y	n	y	n	y	y	n	n	y	4	21	49	59	n	n	n	high	max	mafica
SB-0010	VI	-49.927545	-6.285845	642	49.7	8	209.1	184	y	y	y	n	y	y	y	n	n	4	61	50	75	n	n	n	high	max	canga
SB-0011	VI	-49.927003	-6.285772	658	40.6	3.4	143.1	183	y	y	y	n	y	y	y	n	y	5	46	52	74	n	n	n	high	max	canga
SB-0012	VI	-49.89302	-6.313703	667	59.2	2	442.1	577	y	y	y	n	y	y	y	n	n	4	81	77	114	y	n	y	max	max	FFB-canga
SB-0013	VI	-49.893047	-6.313612	670	8.7	0.2	26.3	24	y	n	y	n	y	n	y	y	n	4	13	22	31	n	n	n	high	max	canga
SB-0014	VI	-49.893147	-6.31354	664	11.9	0.7	23.5	17	y	n	y	n	y	n	n	n	n	2	10	18	25	n	n	n	high	max	canga
SB-0015	VI	-49.892685	-6.313991	665	14.6	0.5	72.3	102	y	n	y	n	y	y	n	n	n	3	24	21	36	n	n	n	high	max	canga
SB-0016	VI	-50.000089	-6.312291	249	89	2.3	749.6	666	y	y	y	y	y	y	y	n	n	5	94	70	116	y	y	n	max	max	canga
SB-0017	VI	-50.000892	-6.312998	251	20.2	1.4	63.7	101	y	n	y	n	y	y	n	n	n	3	34	32	51	n	n	n	high	max	canga
SB-0018	VI	-50.000901	-6.313161	243	22.6	1	68	77	y	n	y	n	y	y	n	n	n	3	15	25	36	n	n	n	high	max	canga
SB-0019	VI	-50.002278	-6.311617	233	11.6	0.7	18.9	18	y	n	y	n	y	y	y	n	n	4	20	18	31	y	y	n	max	max	canga
SB-0020	VI	-49.993662	-6.316783	420	18.8	3.2	71.2	214	y	n	y	n	y	y	y	n	n	4	40	24	49	n	n	n	high	max	FFB
SB-0021	VI	-49.973938	-6.325319	594	9.8	1.3	44.1	84	y	n	y	n	y	n	n	n	n	2	29	26	47	n	n	n	high	max	mafica
SB-0022	VI	-49.973981	-6.326658	652	6.5	1.5	27.6	39	y	n	y	n	y	n	n	n	n	2	23	25	43	n	n	n	high	max	FFB
SB-0023	VI	-49.971856	-6.326581	711	19.8	3.6	73	343	n	y	y	n	y	n	n	n	n	2	18	19	31	n	n	n	high	max	FFB
SB-0024	VI	-49.971685	-6.326581	672	11.4	0.8	22.1	29	y	n	n	n	y	y	n	n	n	2	17	15	28	n	n	n	high	high	FFB
SB-0025	VI	-49.971351	-6.326418	673	87.3	3.2	406.5	600	y	y	y	n	y	y	y	n	n	4	67	65	89	n	n	n	high	max	FFB
SB-0026	VI	-49.99894	-6.31294	254	189.6	6.3	750.8	881	y	y	y	y	y	y	y	n	n	5	88	95	132	y	n	y	max	max	canga
SB-0027	VI	-49.999663	-6.312634	249	11.2	1	24.4	20	n	y	y	n	y	n	n	n	n	2	8	4	11	n	n	n	high	high	canga
SB-0028	VI	-50.001473	-6.311579	241	18.8	0.3	43.1	25	n	n	y	n	y	n	n	n	n	2	22	16	32	y	n	n	high	max	canga
SB-0029	VI	-49.974269	-6.336463	729	14.1	2.1	81.1	108	y	n	y	n	y	y	n	n	n	3	25	45	54	n	n	n	high	high	canga
SB-0030	VI	-50.003058	-6.309981	225	11.3	1	73	190	y	n	y	n	y	y	y	n	n	4	23	12	32	n	n	n	high	high	canga
SB-0031	VI	-50.001988	-6.307284	211	23.7	1.7	132.4	196	y	n	y	n	y	y	n	n	n	3	48	30	61	n	n	n	high	max	canga
SB-0032	VI	-49.892603	-6.314154	665	14.5	1.3	90.7	125	y	y	y	n	y	y	y	n	n	4	51	46	77	n	n	n	high	max	FFB-canga
SB-0033	VI	-49.89885	-6.300962	699	9.6	0.9	18.2	24	y	n	y	n	y	n	y	n	n	3	16	23	33	n	n	n	high	max	canga
SB-0034	VI	-49.890788	-6.312947	699	12	1.7	54.5	85	y	y	y	n	y	y	n	n	n	3	9	24	26	n	n	n	high	max	canga
SB-0035	VI	-49.898672	-6.312503	687	10.8	1	42.1	66	y	y	y	y	y	n	n	n	n	3	12	14	18	n	n	n	high	max	canga
SB-0036	VI	-49.984058	-6.323204	590	6.9	0.9	25	25	y	y	y	n	y	y	n	n	n	3	19	12	28	n	n	n	high	high	canga
SB-0037	VI	-49.97911	-6.324986	669	7.3	1.8	30.1	165	n	n	y	n	y	n	n	n	n	2	23	19	31	n	n	n	high	high	canga
SB-0038	VI	-49.979281	-6.324986	661	6.9	0.8	21.1	16	n	n	y	y	y	y	n	n	n	4	12	15	23	n	n	n	high	high	canga
SB-0039	VI	-49.895689	-6.316747	600	16.6	5.6	146.8	375	y	n	y	n	y	y	y	n	n	4	29	29	46	n	n	n	high	max	FFB
SB-0040	VI	-49.896729	-6.31646	602	10.2	1.4	70.2	94	y	n	y	y	y	y	y	n	n	5	20	28	40	y	y	n	max	max	canga
SB-0041	VI	-49.895092	-6.316891	596	11.7	1.7	67.3	68	y	y	y	n	y	y	y	n	n	4	25	35	52	y	n	n	high	max	FFB-canga
SB-0042	VI	-49.895255	-6.316891	590	6.4	1.9	17.4	12	y	n	y	n	y	n	n	n	n	2	17	21	34	y	n	n	max	max	FFB
SB-0043	VI	-49.88368	-6.314497	603	14	3.8	39.6	57	y	n	y	n	y	y	y	n	n	4	19	32	39	n	n	n	high	max	FFB
SB-0044	VI	-49.882145	-6.313698	623	10.8	0.8	27.9	66	y	y	y	n	y	n	n	n	n	2	10	6	16	n	n	n	high	max	FFB
SB-0045	VI	-49.881072	-6.316499	531	35.5	3.2	192.4	453	y	y	y	n	y	n	y	n	n	3	33	28	46	n	n	n	high	max	FFB
SB-0046	VI	-49.881906	-6.315624	600	63.9	2.6	191.3	440	y	y	y	y	y	y	n	n	n	4	50	50	77	y	n	n	max	max	FFB
SB-0047	VI	-49.894769	-6.315642	643	12.2	0.8	51.5	60	y	y	y	n	y	n	n	n	n	2	43	19	51	y	n	n	high	max	FFB
SB-0048	VI	-49.894741	-6.31613	609	26.9	4.9	138.9	159	y	n	y	n	y	y	y	n	n	4	31	34	54	n	n	n	high	high	FFB-canga
SB-0049	VI	-49.895138	-6.316629	624	97.7	1.8	354.4	580	y	y	y	y	y	y	y	n	n	5	54	60	83	y	n	y	high	max	FFB
SB-0050	VI	-49.886582	-6.301515	689	14.5	2.8	56.8	36	y	n	y	n	y	n	n	n	n	2	26	24	39	y	n	n	max	max	canga
SB-0051	VI	-49.894867	-6.316456	606	57.8	1.8	421	1035	y	n	y	y	y	y	y	n	n	5	44	49	66	n	n	y	high	max	FFB
SB-0052	VI	-49.880817	-6.313297	646	25.5	2.1	60.3	70	y	n	y	y	y	y	y	n	n	5	28	19	40	y	n	n	high	max	FFB
SB-0053	VI	-49.880689	-6.314101	605	10.8	0.3	19.6	26	y	y	y	n	y	n	n	n	n	2	15	19	30	n	n	n	high	max	FFB
SB-0054	VI	-49.88077	-6.314201	618	14.1	0.9	64	109	y	n	y	n	y	y	n	n	n	3	51	23	61	n	n	n	high	max	FFB
SB-0055	VI	-49.880914	-6.314346	612	11.8	0.8	51.9	96	n	n	y	n	y	n	n	n	n	2	21	24	36	n	n	n	mid	max	FFB
SB-0056	VI	-49.880073	-6.314778	595	9.7	0.8	36.4	105	n	y	y	n	y	n	n	n	n	2	10	26	34	n	n	n	high	max	FFB
SB-0057	VI	-49.880072	-6.314887	590	12.8	1.5	24.3	38	y	y	y	n	y	n	n	n	n	2	20	7	24	n	n	n	high	max	FFB
SB-0058	VI	-49.88081	-6.31648	550	5.1	0.4	8.6	5	n	n	y	n	y	n	n	n	n	2	12	28	37	n	n	n	high	max	mafica
SB-0059	VI	-49.885643	-6.309744	643	7.5	1	20.8	19	y	n	y	n	y	y	n	n	n	3	12	18	23	n	n	n	high	max	mafica
SB-0060	VI	-49.914719	-6.276674	306	15.5	0.8	62.1	59	y	y	y	n	y	n	n	n	n	2	12	32	40	n	n	n	high	max	canga
SB-0061	VI	-49.914809	-6.276846	323	6.4	0.7	20	34	y	y	y	n	y	y	n	n	n	3	24	16	36	y	n	n	high	max	canga
SB-0063	VI	-49.917955	-6.276699	320	7.5	0.4	32	31	y	y	y	n	y	y	n	n	n	3	16	20	30	y	n	n	high	high	canga
SB-0064	VI	-49.918099	-6.277269	342	29.8	4	93.9	118	y	n	y	y	y	n	y	n	n	4	29	30	46	n	n	n	high	high	canga
SB-0065	VI	-49.883097	-6.312415	644	37.1	2.2	233.4	817	y	y	y	n	y	y	n	n	n	3	35	35	56	n	n	n	high	max	FFB
SB-0066	VI	-49.882943	-6.312578	677	8.1	0.6	29.6	61	y	n	y	n	y	n	n	n	n	2	10	11	20	n	n	n	high	max	FFB
SB-0067	VI	-49.883235	-6.31143	706	9.9	0.8	38	27	y	n	y	n	y	n	y	n	n	3	25	19	33	y	n	n	high	max	FFB
SB-0068	VI	-49.918054	-6.277215	328	5.2	0.9	64.9	51	y	y	y	n	y	n	y	n	n	3	15	15	28	y	n	n	max	max	canga
SB-0069	VI	-49.914747	-6.276267	301	78.2	1.3	405.4	449	y	n	y	n	y	y	y	n	n	4	51	53	71	y	n	n	max	max	canga
SB-0070	VI	-49.886374	-6.301551	710	150.8	10.5	661.1	757	y	y	y	y	y	y	n	n	n	4	53	58	81	y	n	n	max	max	canga
SB-0071	VI	-49.886086	-6.301315	702	50.8	3.7	411.1	812	y	y	y	n	y	y	n	n	y	4	66	56	89	y	n	y	max	max	canga
SB-0072	VI	-49.917883	-6.276382	325	30.5	0.7	161.6	262	y	n	y	n	y	y	y	n	n	4	38	46	66	n	n	n	high	max	canga
SB-0073	VI	-49.9181	-6.276428	312	8	1.7	60.3	106	y	y	y	n	y	n	y	n	n	3	28	13	38	y	n	n	high	high	canga
SB-0074	VI	-49.918127	-6.276582	311	14.6	1.2	56.1	68	y	n	y	n	y	n	n	n	n	2	36	21	50	n	n	n	high	high	canga
SB-0075	VI	-49.918227	-6.276428	314	16	0.6	39	23	y	n	y	n	y	y	y	n	n	4	18	12	25	n	n	n	high	high	canga
SB-0076	VI	-49.918615	-6.276493	320	100	2.1	378.8	375	y	y	y	y	y	y	y	n	y	6	63	72	97	y	y	y	max	max	canga
SB-0077	VI	-49.868284	-6.311262	688	27.4	2.9	97.6	158	y	n	y	n	y	y	y	n	n	4	49	53	70	y	y	y	max	max	FFB
SB-0078	VI	-49.8997	-6.296387	529	29.9	5.9	102.1	302	y	n	y	y	y	y	y	n	n	5	21	26	37	n	n	n	high	high	FFB
SB-0079	VI	-49.862331	-6.313293	671	13.9	0.3	58.8	82	y	n	y	n	y	n	n	n	n	2	19	22	30	n	n	n	high	high	FFB
SB-0080	VI	-49.955715	-6.297552	498	10.4	1.1	37.9	50	y	n	y	y	y	y	n	n	n	4	14	18	28	n	n	n	high	high	canga
SB-0081	VI	-49.911498	-6.334834	472	8.4	0.5	31.9	72	y	n	y	n	y	y	n	n	n	3	37	34	59	n	n	n	high	max	FFB-canga
SB-0082	VI	-49.942057	-6.292966	463	6.4	0.6	38.3	34	y	y	y	n	y	n	n	n	n	2	6	14	16	n	n	n	high	max	canga
SB-0083	VI	-49.946016	-6.306477	369	12.3	3.5	58.1	161	y	n	y	n	y	y	n	n	n	3	27	27	41	n	n	n	high	max	FFB
SB-0084	VI	-49.95277	-6.300892	253	33.6	1.8	151	167	y	n	y	y	y	y	y	n	y	6	32	26	44	n	n	n	high	high	canga
SB-0085	VI	-49.927789	-6.281423	485	97.7	9.7	655.3	814	y	y	y	n	y	y	y	n	y	5	75	106	126	y	n	y	high	max	FFB-canga
SB-0086	VI	-49.92805	-6.281812	480	13.8	0.8	48.1	64	y	y	y	n	y	n	n	n	n	2	12	10	19	n	n	n	high	max	FFB
SB-0087	VI	-49.92415	-6.30163	444	15.9	1.1	39.7	46	y	n	y	y	y	y	y	n	n	5	37	31	56	n	n	n	mid	max	mafica
SB-0088	VI	-49.923789	-6.301304	452	26	1.4	129.7	84	y	y	y	y	y	y	y	n	n	5	28	43	61	n	n	n	mid	max	mafica
SB-0089	VI	-49.923743	-6.314925	692	18.9	3.8	39.2	45	y	n	y	n	y	n	n	n	n	2	26	20	39	n	n	n	high	high	canga
SB-0090	VI	-49.911773	-6.310993	678	89.4	1.5	211	238	y	n	y	n	y	y	y	n	y	5	73	60	100	y	y	n	max	max	canga
SB-0091	VI	-49.911972	-6.311065	679	6.6	0.5	8.1	7	y	n	y	n	y	y	y	n	n	4	15	23	32	n	n	n	high	high	canga
SB-0092	VI	-49.942246	-6.293201	452	8.5	0.6	41.1	45	y	y	y	n	y	y	y	n	n	4	26	50	64	n	n	y	high	high	FFB
SB-0094	VI	-49.95315	-6.300947	263	55.3	2.4	207	383	y	n	y	y	y	y	y	n	n	5	56	29	66	n	n	n	high	high	canga
SB-0095	VI	-49.957669	-6.301345	251	50.3	2.5	259.1	293	y	y	y	y	y	y	y	n	y	6	68	37	80	n	n	y	high	high	canga
SB-0096	VI	-49.964186	-6.301422	231	13.4	0.9	77.5	74	y	n	y	y	y	y	y	n	n	5	49	44	69	y	n	n	high	high	canga
SB-0097	VI	-49.95624	-6.31528	335	15	1.3	55.6	131	y	n	y	n	y	y	y	n	n	4	23	14	31	n	n	n	high	max	FFB
SB-0098	VI	-49.956409	-6.307403	269	6.4	1.3	25	35	y	n	y	n	y	y	y	n	n	4	44	50	78	n	n	n	high	high	canga
SB-0099	VI	-49.957996	-6.300469	244	12.5	0.7	54.4	73	n	n	y	n	y	y	n	n	n	3	36	34	59	y	n	n	max	max	FFB
SB-0100	VI	-49.954559	-6.301484	237	15.6	1	60.9	35	n	n	y	n	y	n	n	n	n	2	21	25	41	n	n	n	high	high	canga
SB-0101	VI	-49.986582	-6.271057	322	9.3	1.6	34.6	34	y	y	y	n	y	y	n	n	n	3	11	31	39	n	n	n	high	max	canga
SB-0102	VI	-49.946072	-6.305365	369	19	2	88.5	215	y	n	y	n	y	y	n	n	n	3	34	23	45	y	y	n	max	max	FFB
SB-0103	VI	-49.946216	-6.305582	379	13.2	5.9	103.7	319	y	n	y	n	y	y	n	y	y	5	21	18	36	n	n	n	high	high	canga
SB-0104	VI	-49.946968	-6.305132	329	6.6	2.9	15.6	11	n	n	y	n	y	y	n	n	n	3	16	23	32	n	n	n	high	max	canga
SB-0106	VI	-49.977114	-6.264002	205	16.9	2.8	38.1	88	y	y	y	n	y	y	y	n	n	4	51	8	57	n	n	n	high	max	FFB
SB-0107	VI	-49.937954	-6.314755	651	23.7	3	153.7	352	y	y	y	n	y	n	y	n	n	3	27	30	47	n	n	n	high	high	canga
SB-0110	VI	-49.976414	-6.353236	340	29.4	1.5	142	190	y	n	n	y	y	n	n	n	n	2	NA	NA	NA	n	n	n	high	high	canga
SB-0111	VI	-49.976848	-6.353454	322	32.3	2	136.1	166	n	n	n	y	y	y	n	n	n	3	NA	NA	NA	n	n	n	high	high	canga
SB-0112	VI	-49.976802	-6.353527	331	16.1	3.3	51.3	36	y	n	n	n	y	n	y	n	n	2	NA	NA	NA	y	n	n	high	high	canga
SB-0113	VI	-49.977345	-6.353564	335	30.5	2	89	95	y	n	n	n	y	n	n	n	n	1	NA	NA	NA	n	n	n	high	high	canga
SB-0114	VI	-49.977436	-6.353275	326	89	3.7	749.6	708	y	y	n	n	y	n	y	n	n	2	NA	NA	NA	y	n	n	high	max	canga
SB-0115	VI	-49.977435	-6.353908	310	10.5	0.4	22.6	41	y	y	y	y	y	n	n	n	n	3	16	30	40	n	n	n	high	high	canga
SB-0116	VI	-49.978484	-6.353675	321	26.9	1.1	148.1	216	y	y	y	y	y	y	n	n	n	4	27	17	41	n	n	n	high	high	canga
SB-0117	VI	-49.978484	-6.353675	321	21.5	1.9	80.9	71	y	y	y	y	y	y	y	n	n	5	38	37	60	n	n	n	high	max	canga
SB-0118	VI	-49.978646	-6.35391	322	22.4	0.7	70.4	100	y	y	y	n	y	y	n	n	n	3	NA	NA	NA	n	n	n	high	high	canga
SB-0119	VI	-49.979071	-6.353893	338	16.2	0.7	65.2	91	y	n	n	n	y	n	n	n	n	1	NA	NA	NA	y	n	n	high	high	canga
SB-0120	VI	-49.979614	-6.353695	322	11.2	1.2	59.2	79	y	y	n	n	y	y	y	n	n	3	NA	NA	NA	y	n	n	high	high	canga
SB-0122	VI	-49.981078	-6.353671	313	10.2	0.8	43.5	33	y	y	n	y	y	n	n	n	n	2	NA	NA	NA	y	n	n	high	high	canga
SB-0123	VI	-49.985696	-6.354675	305	13.7	0.9	28.6	38	n	n	y	n	y	n	n	n	n	2	NA	NA	NA	y	n	n	max	max	canga
SB-0124	VI	-49.985995	-6.354621	328	50.3	1.4	130.5	117	y	n	y	n	y	y	y	n	n	4	NA	NA	NA	y	n	n	high	high	canga
SB-0125	VI	-49.986429	-6.354486	315	17	1.4	73.8	140	y	n	n	n	y	n	y	n	n	2	NA	NA	NA	n	n	n	high	high	canga
SB-0126	VI	-49.986465	-6.354613	310	11.3	0.8	79	111	y	n	y	n	y	n	y	n	n	3	NA	NA	NA	n	n	n	high	high	canga
SB-0127	VI	-49.986564	-6.354504	300	17.3	2.5	130.9	257	y	n	y	n	y	n	y	n	y	4	NA	NA	NA	n	n	n	high	high	canga
SB-0128	VI	-49.986836	-6.354505	305	15.1	2.5	75.2	129	y	n	y	n	y	n	n	n	n	2	NA	NA	NA	n	n	n	high	high	canga
SB-0129	VI	-49.986836	-6.354532	306	37.9	2.9	245.2	344	y	n	y	n	y	n	y	n	n	3	NA	NA	NA	y	y	n	max	max	canga
SB-0130	VI	-49.986863	-6.354523	269	9.4	2.9	99.6	249	y	n	y	n	y	y	y	n	n	4	NA	NA	NA	n	n	n	high	high	canga
SB-0131	VI	-49.986555	-6.354523	300	7.2	1	26.4	45	y	n	n	n	y	n	n	n	n	1	NA	NA	NA	y	n	n	max	max	canga
SB-0132	VI	-49.986926	-6.354379	327	11.7	1.5	40.1	16.7	y	n	y	y	y	n	n	n	n	3	NA	NA	NA	n	n	n	high	high	canga
SB-0133	VI	-49.837306	-6.314983	712	7.5	1.8	22.2	19	y	n	y	n	n	y	n	n	n	2	20	14	24	n	n	n	high	high	FFB-canga
SB-0134	VI	-49.848475	-6.333006	721	24.5	4.2	232.7	290	y	n	y	y	y	y	y	n	n	5	43	42	64	n	n	n	high	max	FFB-canga
SB-0135	VI	-49.832677	-6.323556	733	9.5	1.6	21.8	14	y	y	y	n	y	n	n	n	n	2	15	27	30	n	n	n	high	high	FFB-canga
SB-0136	VI	-49.832623	-6.323339	738	8.8	0.74	42.5	38	y	n	y	n	y	n	n	n	n	2	16	46	52	n	n	n	high	max	canga
SB-0137	VI	-49.831663	-6.320325	727	29.4	5.3	372	354	y	y	y	y	y	y	y	n	n	5	52	73	89	y	n	y	high	max	FFB-canga
SB-0138	VI	-49.831536	-6.320252	722	68.7	4.1	137.6	167	y	y	y	n	y	n	n	n	n	2	25	25	37	n	n	n	high	max	FFB-canga
SB-0139	VI	-49.831482	-6.320216	702	14	3.1	55.9	83	y	y	y	n	y	y	y	n	n	4	28	27	40	y	y	n	max	max	canga
SB-0140	VI	-49.809526	-6.35136	259	18.5	2	202.7	365	y	y	y	y	y	y	y	y	y	7	34	25	45	n	n	n	high	max	canga
SB-0141	VI	-49.810422	-6.350937	250	17.6	0.1	28.4	57	y	n	y	n	y	y	y	n	n	4	16	2	17	n	n	n	high	max	canga
SB-0142	VI	-49.818365	-6.304802	230	16.4	0.7	42.7	34	y	n	y	y	y	y	n	n	n	4	35	30	51	y	y	n	max	max	canga
SB-0143	VI	-49.819159	-6.305382	241	9.8	1.6	58.8	33	y	n	y	n	y	n	y	n	y	4	17	12	26	n	n	n	high	max	canga
SB-0144	VI	-49.819051	-6.305228	241	5.6	1.4	25.2	14	n	n	n	n	n	n	n	n	n	0	15	11	22	n	n	n	high	high	canga
SB-0145	VI	-49.819828	-6.305465	241	11.3	0.8	83.5	112	y	n	y	y	y	y	y	n	n	5	32	30	44	n	n	n	high	high	canga
SB-0146	VI	-49.820098	-6.305656	243	9.4	1.3	44.8	24	n	n	y	n	y	n	n	n	n	2	16	13	26	n	n	n	high	high	canga
SB-0147	VI	-49.827818	-6.301359	251	90.5	2.3	453	379	y	y	y	y	y	y	y	n	y	6	72	72	105	y	y	y	max	max	canga
SB-0149	VI	-49.841691	-6.351071	270	21.5	1.4	101.8	111	y	n	y	n	y	y	y	n	n	4	47	39	66	n	n	n	high	high	canga
SB-0150	VI	-49.841692	-6.350863	270	11.9	2.8	181.9	326	y	n	y	y	y	y	y	n	n	5	33	22	46	y	y	n	max	max	canga
SB-0151	VI	-49.841406	-6.349352	272	10	0.6	16.7	64.2	n	n	y	y	y	n	n	n	n	3	18	11	23	n	n	n	high	high	canga
SB-0152	VI	-49.841679	-6.348331	273	49.1	4.4	440.9	422	y	n	y	y	y	y	y	n	y	6	80	185	222	y	y	y	max	max	canga
SB-0153	VI	-49.84151	-6.34729	283	9	1.3	40.3	39	n	n	y	n	y	n	y	n	y	4	26	21	40	n	n	n	high	high	canga
SB-0154	VI	-49.841313	-6.346376	303	8.4	1.4	22.3	15	n	n	y	y	n	n	n	n	n	2	9	15	23	n	n	n	high	max	canga
SB-0155	VI	-49.841305	-6.346168	295	10.1	1	29	20	y	n	y	n	y	n	y	n	n	3	16	28	35	y	y	n	max	max	canga
SB-0156	VI	-49.841432	-6.345743	273	10.7	1.6	44.6	58	y	n	y	y	y	y	y	n	n	5	28	31	46	n	n	n	high	high	canga
SB-0157	VI	-49.841387	-6.345644	273	16.7	2.3	38.2	165	n	n	y	y	y	n	y	n	n	4	13	9	20	n	n	n	high	high	canga
SB-0159	VI	-49.841252	-6.345426	280	12.2	1.6	43	26	y	y	y	n	y	y	y	n	n	4	19	26	36	n	n	n	high	high	canga
SB-0160	VI	-49.851134	-6.336549	710	8.5	1.2	20.2	25	y	n	y	y	y	n	n	n	n	3	30	20	39	n	n	n	high	max	canga
SB-0161	VI	-49.850005	-6.336193	700	31.6	0.2	61.3	134	y	y	y	n	y	n	y	n	n	3	40	55	72	y	y	n	max	max	FFB
SB-0162	VI	-49.974017	-6.326703	659	6.5	0.9	16.8	8	y	n	y	n	y	n	y	n	n	3	13	7	18	n	n	n	high	max	FFB
SB-0163	VI	-49.978538	-6.312213	347	14.6	6.5	18.6	19	n	n	y	y	y	y	n	n	n	4	NA	NA	NA	y	n	n	high	high	mafica
SB-0164	VI	-49.979016	-6.31756	513	26.2	4.3	57.2	82	y	n	n	n	y	n	y	n	n	2	NA	NA	NA	y	y	n	max	max	canga-mafica
SB-0165	VI	-49.984382	-6.323938	560	11.5	0.8	20.5	54	y	y	n	n	n	n	n	n	n	0	NA	NA	NA	n	n	n	high	high	canga
SB-0166	VI	-49.979126	-6.316646	460	11.4	1.7	28	38	y	n	y	y	n	y	n	n	n	3	NA	NA	NA	n	n	n	high	high	canga-mafica
SB-0167	VI	-49.979053	-6.316836	482	13.2	5.6	44.8	57	y	y	n	n	y	n	n	n	n	1	NA	NA	NA	n	n	n	high	high	canga-mafica
SB-0168	VI	-49.97917	-6.317171	494	62.4	6.3	286.2	337	y	y	n	n	y	n	y	n	y	3	NA	NA	NA	y	n	n	high	high	canga
SB-0169	VI	-49.979007	-6.317379	483	62.3	10.9	184.2	329	y	n	n	n	y	n	n	n	n	1	NA	NA	NA	y	y	n	max	max	canga
SB-0170	VI	-50.003256	-6.310579	228	51.6	4.3	151.7	205	n	n	n	n	y	n	y	n	n	2	NA	NA	NA	n	n	n	high	high	canga
SB-0171	VI	-49.878677	-6.312017	696	16.6	2.3	31.7	109	y	y	n	n	y	n	n	n	n	1	NA	NA	NA	y	n	n	high	high	FFB
SB-0172	VI	-49.879388	-6.313782	655	35.7	1.5	113.5	224	y	n	y	y	y	n	n	n	n	3	NA	NA	NA	y	y	n	max	max	FFB
SB-0173	VI	-49.879857	-6.314317	635	9.3	1	17.4	93	y	y	n	n	n	n	n	n	n	0	NA	NA	NA	n	n	n	high	high	FFB
SB-0174	VI	-49.880047	-6.314245	632	30	2.7	42.4	208	n	n	n	y	y	n	y	n	n	3	NA	NA	NA	y	n	n	high	high	FFB
SB-0175	VI	-49.880227	-6.314308	623	24.2	1.7	38.7	76	n	n	y	n	y	n	n	n	n	2	NA	NA	NA	y	n	n	high	high	FFB
SB-0176	VI	-49.880417	-6.314291	617	11.7	1.7	21.9	29	n	n	n	y	y	y	n	n	n	3	NA	NA	NA	y	n	n	high	high	FFB
SB-0177	VI	-49.880698	-6.313821	643	46.4	5.8	207.8	463	y	y	y	y	y	n	n	n	n	3	NA	NA	NA	y	n	n	max	max	FFB
SB-0178	VI	-49.880672	-6.313676	640	17.6	0.8	38.9	104	n	n	y	n	y	n	n	n	n	2	NA	NA	NA	y	n	n	high	high	FFB-mafica
SB-0179	VI	-49.880556	-6.312582	665	28	1	93.6	309	y	y	n	n	y	n	n	n	y	2	NA	NA	NA	y	n	n	high	high	canga-mafica
SB-0180	VI	-49.880033	-6.312219	679	8	0.9	20.9	15	y	y	n	n	y	n	n	y	n	2	NA	NA	NA	n	n	n	high	high	canga
SB-0181	VI	-49.967266	-6.325885	674	10.7	3.2	33.5	113	y	y	n	n	y	n	n	n	n	1	NA	NA	NA	n	n	n	high	high	canga
SB-0182	VI	-49.963722	-6.321066	563	14	0.7	44.1	150	y	y	n	y	y	y	n	n	y	4	NA	NA	NA	n	n	n	high	high	canga
SB-0183	VI	-49.965338	-6.317786	547	14.4	2.1	46.2	146	n	n	n	n	y	n	y	n	n	2	NA	NA	NA	n	n	n	high	high	mafica
SB-0184	VI	-49.968434	-6.343136	524	21.9	2.3	71.2	79	y	n	n	n	y	y	y	n	n	3	NA	NA	NA	n	n	n	high	high	FFB-canga
SB-0185	VI	-49.971296	-6.344616	469	12	2.2	68.8	223	y	y	y	n	y	y	n	n	n	3	NA	NA	NA	n	n	n	high	high	canga
SB-0186	VI	-49.97164	-6.344607	471	12.4	2.2	35.6	33	y	n	n	n	y	y	y	n	n	3	NA	NA	NA	n	n	n	high	high	canga
SB-0187	VI	-49.972814	-6.345288	444	7.9	0.4	17.3	10	y	n	n	n	y	n	n	n	n	1	NA	NA	NA	n	n	n	high	high	canga
SB-0188	VI	-49.965338	-6.34028	662	18.5	1	42.7	29	n	n	y	y	y	n	n	n	n	3	NA	NA	NA	n	n	n	high	high	FFB
SB-0189	VI	-49.965076	-6.34037	683	9.7	1	17.9	17	n	n	y	y	y	n	n	n	n	3	NA	NA	NA	n	n	n	high	high	FFB
SB-0190	VI	-49.965067	-6.340524	682	16.7	3.6	27.1	19	n	n	y	y	y	n	n	n	n	3	NA	NA	NA	n	n	n	high	high	FFB
SB-0191	VI	-49.964949	-6.340551	687	10.1	1.6	26.1	26	n	n	n	y	y	n	n	n	n	2	NA	NA	NA	n	n	n	high	high	FFB
SB-0192	VI	-49.958055	-6.334079	692	6.1	1.2	16	15	y	n	y	n	y	n	n	n	n	2	NA	NA	NA	n	n	n	high	high	FFB
SB-0193	VI	-49.957826	-6.335661	605	13.2	4.9	95.5	195	y	y	n	n	y	n	n	n	n	1	NA	NA	NA	n	n	n	high	high	FFB
SB-0194	VI	-49.953745	-6.341957	478	24.4	3.6	138.6	258	y	y	n	n	y	y	n	n	n	2	NA	NA	NA	n	n	y	high	high	FFB
SB-0195	VI	-49.953718	-6.342174	473	20.6	2.2	57.7	95	y	y	n	n	y	y	n	n	n	2	NA	NA	NA	n	n	n	high	high	FFB
SB-0196	VI	-49.953718	-6.342247	471	7.4	1.3	12.1	12	y	y	n	n	y	y	n	n	n	2	NA	NA	NA	n	n	n	high	high	FFB
SB-0197	VI	-49.95273	-6.343511	443	20	1	40.2	40	y	y	y	n	y	y	y	n	n	4	NA	NA	NA	y	n	n	high	high	FFB
SB-0198	VI	-49.949545	-6.345024	407	8.7	2.9	24.7	32	y	n	n	n	y	n	y	n	n	2	NA	NA	NA	y	n	y	max	max	canga
SB-0199	VI	-49.949282	-6.345241	405	188.7	6.4	828.5	1220	y	y	n	n	y	n	y	n	n	2	NA	NA	NA	y	n	y	high	max	FFB
SB-0200	VI	-49.964008	-6.345334	688	12.3	0.9	21.4	41	y	n	n	n	y	n	n	n	n	1	NA	NA	NA	n	n	n	high	high	FFB
SB-0201	VI	-49.966396	-6.340273	662	6.5	0.4	16	22	n	n	y	n	y	n	n	n	y	3	NA	NA	NA	n	n	n	high	high	FFB
SB-0202	VI	-49.966814	-6.32583	680	13.1	0.7	26.6	28	y	n	y	y	y	y	n	n	n	4	NA	NA	NA	y	y	n	max	max	canga
SB-0203	VI	-49.966524	-6.325784	685	13.9	0.8	30.3	55	y	n	y	y	y	n	n	n	n	3	NA	NA	NA	n	n	n	high	high	canga
SB-0204	VI	-49.966452	-6.325639	690	14.8	0.3	33.7	45	y	n	y	n	y	n	n	n	n	2	NA	NA	NA	n	n	n	high	high	canga
SB-0206	VI	-49.956382	-6.30733	267	8.1	0.7	12.7	7	n	n	n	y	y	n	n	n	n	2	NA	NA	NA	n	n	n	high	high	canga
SB-0207	VI	-49.959571	-6.335719	713	39.7	4.2	79.1	110	y	n	y	n	y	n	y	n	n	3	NA	NA	NA	y	y	y	max	max	canga
SB-0208	VI	-49.960052	-6.33923	686	9.2	0.5	18.8	16	y	n	n	n	y	n	n	n	n	1	NA	NA	NA	n	n	n	high	high	FFB
SB-0209	VI	-49.959917	-6.339103	702	11.7	2.3	32.7	22	y	n	n	n	y	n	n	n	n	1	NA	NA	NA	n	n	n	high	high	FFB-canga
SB-0210	VI	-49.959925	-6.339374	692	21.1	1.8	57.2	46	n	n	y	n	y	n	n	n	n	2	NA	NA	NA	y	n	n	high	high	FFB
SB-0211	VI	-49.960348	-6.340279	686	13.1	2.2	60.7	115	n	n	y	n	y	n	n	n	n	2	NA	NA	NA	n	n	n	high	high	FFB-canga
SB-0212	VI	-49.960872	-6.340371	685	176.2	11.2	578.8	888	y	y	n	n	y	n	n	y	y	3	NA	NA	NA	y	n	y	max	max	FFB-canga
SB-0213	VI	-49.961116	-6.340778	701	28.4	5.7	97.2	130	n	n	n	n	y	y	y	n	n	3	NA	NA	NA	y	y	n	max	max	canga
SB-0214	VI	-49.975852	-6.303769	240	30	1.3	106.2	68	y	n	n	y	y	n	y	n	n	3	NA	NA	NA	y	n	n	high	high	canga
SB-0215	VI	-49.975933	-6.304004	255	10.3	1.1	21.1	16	n	n	y	n	y	n	y	n	n	3	NA	NA	NA	n	n	n	high	high	canga
SB-0216	VI	-49.975924	-6.304023	254	10.4	0.7	17.5	13	n	n	y	y	y	n	n	n	n	3	NA	NA	NA	y	n	n	high	high	canga
SB-0217	VI	-49.975128	-6.34522	406	12.1	0.8	23	12	y	y	n	y	y	n	n	n	n	2	NA	NA	NA	n	n	n	high	high	canga
SB-0218	VI	-49.975174	-6.345211	406	23.8	0.9	58	52	y	n	n	y	y	n	n	n	n	2	NA	NA	NA	y	n	n	high	high	canga
SB-0219	VI	-49.975254	-6.304121	250	89.5	2.1	154	98	n	n	n	n	y	n	n	n	n	1	NA	NA	NA	y	n	n	max	max	canga
SB-0220	VI	-49.966013	-6.301262	233	7.6	1.8	17.8	19	y	y	n	n	y	y	n	n	n	2	NA	NA	NA	n	n	n	high	high	canga
SB-0221	VI	-49.997741	-6.371847	239	11.8	1.3	22.2	18	y	y	n	n	y	y	n	n	n	2	NA	NA	NA	n	n	n	high	high	canga
SB-0222	VI	-49.99322	-6.358407	273	16.5	1.2	68.9	100	n	n	y	n	y	n	y	n	n	3	NA	NA	NA	y	n	n	high	high	canga
SB-0223	VI	-49.99275	-6.358125	289	12.3	0.7	18.2	17	n	n	n	n	y	n	n	n	n	1	NA	NA	NA	y	n	n	high	high	canga
SB-0224	VI	-49.99311	-6.358759	289	9.5	1.7	37.1	34	n	n	n	y	y	n	n	n	n	2	NA	NA	NA	n	n	n	high	high	canga
SB-0225	VI	-50.002344	-6.376179	239	10	1.8	41.2	79	n	n	y	n	y	n	y	y	n	4	NA	NA	NA	n	n	n	high	high	canga
SB-0226	VI	-49.993201	-6.35885	279	29.1	1.8	51.1	129	n	n	n	n	y	n	y	n	n	2	NA	NA	NA	n	n	n	high	high	canga
SB-0227	VI	-49.993119	-6.359076	280	9	2.8	18.3	26	n	n	n	n	y	y	n	n	n	2	NA	NA	NA	n	n	n	high	high	canga
SB-0228	VI	-49.993155	-6.359148	279	28.1	2.4	24.8	26	y	n	n	n	y	n	y	n	n	2	NA	NA	NA	n	n	n	high	high	canga
SB-0229	VI	-49.995544	-6.343967	335	122.5	4.4	343.9	362	n	n	n	y	y	n	n	n	n	2	NA	NA	NA	y	y	y	max	max	canga
SB-0230	VI	-49.995654	-6.343298	347	17.7	2.3	35.6	29	n	n	y	n	y	n	y	n	n	3	NA	NA	NA	n	n	n	high	high	canga
SB-0231	VI	-49.995908	-6.342574	347	22.1	1.2	59.9	36	n	n	y	n	y	y	n	n	n	3	NA	NA	NA	y	n	n	high	high	canga
SB-0232	VI	-49.995846	-6.341905	363	12.4	2.8	36.1	32	n	n	n	n	y	n	n	n	n	1	NA	NA	NA	n	n	n	high	high	canga
SB-0233	VI	-49.905264	-6.341269	364	42	2.8	260.1	460	y	n	n	n	y	n	n	n	n	1	NA	NA	NA	n	n	n	high	high	canga
SB-0234	VI	-49.905183	-6.341296	367	22	1.9	107.5	132	n	n	y	y	y	n	n	n	n	3	NA	NA	NA	n	n	n	high	high	canga
SB-0235	VI	-49.904882	-6.342363	358	13.8	0.4	39.4	42	n	n	n	n	y	n	n	n	n	1	NA	NA	NA	n	n	n	high	high	canga
SB-0236	VI	-49.90479	-6.343258	365	12.9	1.9	43.3	51	n	n	n	n	y	n	n	n	n	1	NA	NA	NA	y	n	n	high	high	canga
SB-0237	VI	-49.904691	-6.343249	360	13.5	1.4	56.3	99	n	n	y	n	y	y	n	n	n	3	NA	NA	NA	n	n	n	high	high	canga
SB-0238	VI	-49.904338	-6.343411	360	8.9	0.9	29	40	n	n	n	n	y	n	n	n	n	1	NA	NA	NA	n	n	n	high	high	canga
SB-0239	VI	-49.903703	-6.344495	355	68.5	3	174.7	224	y	y	y	y	y	n	n	n	n	3	NA	NA	NA	n	n	n	high	high	canga
SB-0240	VI	-49.903667	-6.344468	355	23.7	1.8	49.6	54	y	n	y	y	y	y	n	n	n	4	NA	NA	NA	n	n	n	high	high	canga
SB-0241	VI	-49.903793	-6.344622	351	24.7	2.7	81.7	64	y	n	n	n	y	n	n	n	n	1	NA	NA	NA	n	n	n	high	high	canga
SB-0242	VI	-49.90592	-6.334912	395	21.5	1	25.1	33	y	y	n	n	y	n	n	n	n	1	NA	NA	NA	n	n	n	high	high	canga
SB-0243	VI	-49.905642	-6.333763	418	7.7	0.5	13.5	11	y	n	n	n	y	n	n	n	n	1	NA	NA	NA	n	n	n	high	high	canga
SB-0244	VI	-49.976821	-6.353346	334	32.4	2.2	179.6	210.4	y	y	y	n	y	n	n	n	n	2	NA	NA	NA	y	n	n	high	high	canga
SL-101	VIII	-49.674588	-5.928302	336	460	32.26	1836	2662	n	n	y	y	y	y	y	n	n	5	138	110	180	y	n	n	high	max	quartzito
SL-102	VIII	-49.673739	-5.928101	305	20	2.33	43	37.5	n	n	y	y	y	y	n	n	n	4	41	15	46	n	n	n	high	high	quartzito-canga
SL-103	VIII	-49.676181	-5.896299	245	23	3.43	60	102	n	n	y	y	y	y	n	n	n	4	84	35	99	y	n	n	high	high	quartzito
SL-104	VIII	-49.674947	-5.929008	351	13	6.33	40.5	78.5	n	n	y	y	y	y	n	n	n	4	42	16	52	y	n	n	high	high	quartzito
SL-105	VIII	-49.67629	-5.896245	225	23	1.99	38	40	n	n	y	y	n	y	y	n	n	4	52	33	65	y	n	n	high	high	quartzito-canga
SL-106	VIII	-49.676128	-5.896118	235	8.5	0.71	9.5	5.5	n	n	n	y	y	n	n	n	n	2	29	13	33	n	n	n	high	high	canga
SL-107	VIII	-49.673697	-5.930488	271	39.5	8.47	115	150.5	n	n	n	y	y	y	n	n	n	3	101	50	124	y	n	n	high	high	quartzito
SL-108	VIII	-49.676386	-5.893939	228	24	1.42	70	91	n	n	y	n	y	y	y	n	n	4	89	52	112	y	n	n	high	high	canga
SL-109	VIII	-49.676243	-5.893097	224	15	1.79	77.5	100	n	n	y	y	y	y	y	n	n	5	87	41	105	y	n	n	high	high	quartzito-canga
SL-110	VIII	-49.676466	-5.894174	232	32	2.72	254.5	280	n	n	y	n	y	y	y	n	n	4	113	73	149	y	y	n	max	max	quartzito
SL-111	VIII	-49.676108	-5.892762	240	8	3.7	55.5	138.5	n	n	y	y	y	n	n	n	n	3	46	18	54	n	n	n	high	high	quartzito-canga
SL-112	VIII	-49.67624	-5.894228	226	21	1.38	149	283	n	n	n	y	y	y	y	n	n	4	86	57	125	y	n	n	high	high	canga
SL-113	VIII	-49.583366	-5.930355	257	5.5	1.02	11	8	n	n	y	y	y	n	n	n	n	3	17	21	36	y	n	n	high	high	quartzito
SL-114	VIII	-49.663094	-5.926465	250	25.5	1.29	111	89	n	n	y	y	y	y	n	n	n	4	40	20	55	y	n	n	high	high	canga
SL-115	VIII	-49.635431	-5.973055	636	12	1	32	34	n	n	y	y	y	y	n	n	n	4	79	45	103	y	n	n	high	high	canga
SL-116	VIII	-49.635431	-5.973154	629	9	2.18	16.5	18	n	n	y	y	y	n	n	n	n	3	48	36	69	y	n	n	high	high	canga
SL-117	VIII	-49.673526	-5.930479	264	9.5	2.79	29.5	27	n	n	y	y	y	y	y	n	n	5	43	33	66	y	n	n	high	high	quartzito
SL-121	VIII	-49.63662	-5.963309	466	68.5	1.64	138.5	154	n	n	y	y	y	y	y	n	y	6	97	78	134	y	y	n	max	high	canga
SL-122	VIII	-49.60247	-5.969382	286	34	1.36	171.5	199	y	y	n	y	y	y	n	n	n	3	77	52	106	y	n	n	high	high	canga
SL-130	VIII	-49.673631	-5.928137	299	18.5	3.62	50	38	n	n	y	n	y	n	n	n	n	2	49	11	54	y	n	n	high	high	quartzito
SL-131	VIII	-49.583914	-5.928086	348	13	5.33	47.5	45.5	n	n	n	n	y	n	n	n	n	1	47	12	54	y	n	n	high	high	quartzito
SL-001	IX	-49.649413	-5.966198	345	83.1	2.6	286.2	657.8	n	y	y	y	y	y	y	n	n	5	104	132	222	y	y	y	max	max	canga
SL-002	IX	-49.649661	-5.964372	334	29.8	2.7	52.4	59.5	n	n	y	y	y	y	n	n	n	4	60	56	114	y	n	y	high	high	canga
SL-003	IX	-49.649697	-5.964254	330	21.8	0.4	34.3	54.4	n	n	y	y	y	y	n	n	n	4	75	54	123	n	n	y	high	high	canga
SL-004	IX	-49.649726	-5.96373	330	25.3	1.8	93.3	187.5	n	n	y	y	y	y	n	n	n	4	117	120	230	y	y	n	max	max	canga
SL-005	IX	-49.649699	-5.963675	320	15.5	1.8	26.3	44.7	n	n	y	y	y	y	n	n	n	4	71	51	109	y	y	n	max	max	canga
SL-006	IX	-49.649654	-5.963422	317	11.6	2	31.5	60.3	n	n	y	y	y	y	n	n	n	4	49	32	75	y	y	n	max	max	canga
SL-007	IX	-49.649439	-5.966406	352	5.5	0.6	11	12	n	n	y	y	y	n	n	n	n	3	38	33	61	y	y	n	max	max	canga
SL-008	IX	-49.649689	-5.967745	352	20.4	2	67.1	97.1	n	n	y	y	y	n	n	n	n	3	81	64	126	y	n	n	high	high	canga
SL-009	IX	-49.649698	-5.967818	336	19.1	2.1	68.2	150.1	n	y	y	y	y	y	n	n	y	5	32	33	56	n	n	y	high	high	canga
SL-011	IX	-49.649869	-5.967818	342	26	1.6	121.5	79	n	n	y	y	y	n	n	n	n	3	60	35	81	n	n	n	mid	mid	canga
SL-012	IX	-49.64985	-5.96458	325	15.6	2.9	18.3	23.8	n	n	y	y	y	n	n	n	n	3	59	40	85	y	y	n	max	max	canga
SL-013	IX	-49.649989	-5.963278	330	11.5	3.3	28.5	26	n	n	n	y	y	y	n	n	n	3	44	37	74	y	n	n	high	high	canga
SL-014	IX	-49.650053	-5.962917	321	8.1	1.1	11.1	18.7	n	n	y	y	y	n	n	n	n	3	48	36	77	n	n	n	high	high	canga
SL-015	IX	-49.6501	-5.962302	335	8.5	0.7	13.4	11.5	n	n	y	y	y	y	n	n	n	4	41	34	67	y	n	n	high	high	canga
SL-016	IX	-49.647632	-5.970327	456	45.5	7.9	200.5	460	n	n	y	y	y	y	n	n	n	4	121	55	148	y	y	y	max	max	FFB-canga
SL-017	IX	-49.646717	-5.971292	488	20.5	2.5	62.5	92.5	n	n	y	y	y	y	n	n	n	4	47	35	71	n	n	n	mid	mid	canga
SL-018	IX	-49.646554	-5.971464	486	9	1.4	17.5	13	n	n	y	y	y	n	n	n	n	3	41	31	64	y	y	n	max	max	FFB-canga
SL-019	IX	-49.646438	-5.971183	477	8.5	1.4	24.5	25	n	n	y	y	y	n	n	n	n	3	38	30	61	n	n	n	mid	mid	FFB
SL-020	IX	-49.646311	-5.97121	477	18.5	2.9	53.5	63.5	n	n	y	y	y	n	n	n	n	3	40	26	56	n	n	n	high	high	FFB
SL-022	IX	-49.646519	-5.971219	479	14.5	1.3	33	34	n	n	y	y	y	n	n	n	n	3	44	35	74	y	y	n	max	max	FFB-canga
SL-023	IX	-49.64631	-5.97177	495	8	0.8	10	12.5	n	n	y	y	y	n	n	n	n	3	36	19	50	n	n	n	high	high	canga
SL-024	IX	-49.644962	-5.972409	500	17	1.6	54.5	67	n	n	y	y	y	y	n	n	n	4	61	43	87	y	y	y	max	max	canga
SL-025	IX	-49.644826	-5.972599	488	11.5	1.9	27.5	34	n	n	y	y	n	y	n	n	n	3	35	25	54	y	y	n	max	max	canga
SL-026	IX	-49.644745	-5.972635	449	25	1.2	107	231	n	n	y	y	y	y	y	n	n	5	30	44	61	y	y	n	max	max	canga
SL-027	IX	-49.643986	-5.97285	493	14	1.4	58.5	103.5	n	n	y	y	y	n	n	n	n	3	40	37	67	y	n	n	high	high	canga
SL-028	IX	-49.643931	-5.972877	497	12	2.9	43.5	81.5	n	n	y	y	y	n	n	n	n	3	37	30	60	n	n	n	mid	mid	canga
SL-029	IX	-49.643616	-5.972542	494	33	2.7	246	505	n	n	y	y	y	y	n	n	n	4	88	67	127	y	n	y	high	high	FFB-canga
SL-030	IX	-49.643562	-5.972469	494	32	0.8	125.5	221.5	n	n	y	y	y	y	y	n	n	5	105	66	141	y	y	y	max	max	FFB-canga
SL-031	IX	-49.643382	-5.972351	496	25.5	3.2	74	80	n	n	y	y	y	y	y	n	n	5	78	60	109	y	y	y	max	max	canga
SL-032	IX	-49.644546	-5.968872	387	7	1.1	10	15	n	n	y	y	y	n	n	n	n	3	45	33	70	y	y	n	max	max	canga
SL-033	IX	-49.643723	-5.969476	405	6.5	1.9	10	11	n	n	y	y	y	y	n	n	n	4	48	57	94	y	y	n	max	max	canga
SL-035	IX	-49.637971	-5.975765	610	39.9	6.5	86.3	198.3	n	n	y	y	y	y	y	n	n	5	78	75	124	y	y	n	max	max	canga
SL-036	IX	-49.637376	-5.975511	618	7.2	0.9	16.8	18.9	n	n	y	y	y	y	n	n	n	4	31	29	49	y	y	n	max	max	canga
SL-037	IX	-49.631814	-5.97802	614	23.1	3.6	65.1	113.7	n	n	y	y	y	y	n	n	y	5	45	70	92	y	n	y	high	high	FFB-canga
SL-038	IX	-49.632348	-5.977524	659	9.7	3.2	22.5	33.7	n	n	y	y	y	y	n	n	y	5	38	17	49	n	n	n	mid	mid	FFB
SL-039	IX	-49.631805	-5.978047	610	17	1	49.5	59.4	n	n	y	y	y	y	n	n	n	4	41	24	59	n	n	n	mid	mid	canga
SL-040	IX	-49.632403	-5.977425	659	8.1	2.6	14.5	18.4	n	n	y	y	y	y	n	n	n	4	31	36	63	n	n	n	mid	mid	canga
SL-041	IX	-49.632792	-5.976964	647	10.1	1.3	30.4	41.4	n	n	y	y	y	y	y	n	n	5	30	33	52	n	n	n	mid	mid	canga
SL-042	IX	-49.632429	-5.977814	657	10	0.5	44.1	66.6	n	n	y	y	y	y	n	n	n	4	74	66	108	y	y	n	max	max	FFB
SL-043	IX	-49.631908	-5.976727	652	15.8	1.6	34.1	69.5	n	n	y	y	y	n	n	n	n	3	42	58	84	y	n	n	high	high	canga
SL-044	IX	-49.6355	-5.98152	660	38.3	3.8	263.1	973.1	n	n	y	y	y	y	y	y	y	7	90	77	138	y	y	n	max	max	canga
SL-045	IX	-49.635753	-5.981548	657	20.5	1.8	52	105.5	n	n	y	y	n	y	n	n	n	3	34	39	66	y	y	n	max	max	canga
SL-046	IX	-49.635201	-5.982089	684	28.3	1.2	94.8	293.8	n	n	y	y	y	y	y	y	n	6	57	52	87	y	n	n	high	high	canga
SL-047	IX	-49.634648	-5.982811	650	15.2	3.6	50.5	86.6	n	n	y	y	y	n	n	n	y	4	42	54	79	n	n	n	mid	mid	canga
SL-048	IX	-49.631061	-5.983028	542	13.8	1.6	69.4	138.5	n	n	y	y	y	n	n	n	n	3	50	46	86	n	n	n	mid	mid	canga
SL-049	IX	-49.63098	-5.982911	529	8.5	1.2	15.5	40.5	n	n	y	y	y	y	n	n	n	4	45	37	70	y	n	n	high	high	canga
SL-050	IX	-49.630661	-5.98045	528	27	5	226.2	665	n	y	y	y	y	y	y	n	n	5	50	42	78	y	n	n	high	high	canga
SL-051	IX	-49.627794	-5.981845	500	11.3	1.6	56.4	71.2	n	n	y	y	y	y	n	n	n	4	66	58	109	y	y	n	max	max	quartzito-canga
SL-052	IX	-49.627604	-5.981971	503	10	1.1	43.8	69.4	n	n	y	y	y	y	n	n	n	4	50	43	80	y	y	n	max	max	canga
SL-053	IX	-49.627469	-5.981952	500	12.7	2.4	34.6	52.3	n	n	y	y	y	y	n	n	n	4	55	38	77	y	n	n	high	high	canga
SL-054	IX	-49.627179	-5.981988	500	8.7	0.9	23.4	22.8	n	n	y	y	y	y	n	n	n	4	33	49	78	y	y	n	max	max	canga
SL-055	IX	-49.627125	-5.982069	490	5.2	0.4	12.6	8.9	n	n	y	y	y	y	n	n	n	4	44	25	63	y	n	n	high	high	canga
SL-056	IX	-49.625925	-5.981406	484	8	1.2	30.1	48	n	y	y	y	y	n	n	n	n	3	48	34	68	y	n	n	high	high	canga
SL-057	IX	-49.625539	-5.976756	593	23.8	1.2	79.2	152.4	n	n	y	y	y	y	y	n	n	5	72	35	90	y	y	n	max	max	FFB-canga
SL-058	IX	-49.624502	-5.976365	643	37.5	12	208.5	520	n	n	y	y	y	y	y	n	n	5	72	69	113	y	n	y	high	high	FFB-canga
SL-059	IX	-49.624707	-5.980851	473	14.4	2.4	26.4	18.3	n	n	y	y	y	y	n	n	n	4	41	47	73	n	n	n	mid	mid	canga
SL-060	IX	-49.622696	-5.979526	479	25.2	2.5	100.2	223.1	n	n	y	y	y	y	y	n	n	5	108	87	156	y	n	y	high	high	FFB-canga
SL-061	IX	-49.6221	-5.979506	483	23.5	2.3	43.6	71.9	n	n	y	y	y	y	y	n	n	5	57	48	93	y	n	n	high	high	FFB-canga
SL-062	IX	-49.62173	-5.979379	480	16	1.4	42	24.5	n	n	y	y	y	n	y	n	y	5	37	33	60	y	y	n	max	max	canga
SL-063	IX	-49.621613	-5.979243	484	12.2	0.7	36.1	90.5	n	y	n	y	y	y	n	n	n	3	29	15	37	n	n	n	low	low	canga
SL-064	IX	-49.621442	-5.979152	478	9.9	1.6	40.8	51.3	n	y	y	y	y	n	n	n	n	3	49	42	78	y	n	n	high	high	canga
SL-065	IX	-49.619945	-5.981418	489	19.1	0.3	74.9	122.5	n	n	y	y	y	n	y	n	n	4	53	74	107	y	y	n	max	max	canga
SL-066	IX	-49.620108	-5.981247	483	15.2	1.1	26.8	41.8	n	n	y	y	y	y	y	n	n	5	48	46	78	n	n	n	mid	mid	canga
SL-067	IX	-49.620064	-5.98102	485	20.5	1.4	72.5	42.5	n	n	y	y	y	n	n	n	n	3	59	36	82	y	y	n	max	max	canga
SL-068	IX	-49.62008	-5.981943	480	13.1	0.4	63.8	56.2	n	y	y	y	y	n	n	n	n	3	21	19	37	n	n	n	low	low	canga
SL-069	IX	-49.620616	-5.984051	516	34.6	1.6	116	157.7	n	n	y	y	y	y	n	n	n	4	116	82	164	y	n	y	high	high	canga
SL-070	IX	-49.620689	-5.984033	516	11.3	0.9	25.5	48.3	n	n	y	y	y	n	n	n	n	3	38	19	53	y	n	n	high	high	canga
SL-071	IX	-49.624549	-5.97206	640	16	0.9	41	30.5	n	n	y	y	y	n	n	n	n	3	34	36	62	n	n	n	high	high	canga
SL-072	IX	-49.62442	-5.972819	647	30.1	2	33	56.2	n	n	y	y	y	n	n	n	n	3	71	61	111	y	y	n	max	max	canga
SL-073	IX	-49.633077	-5.971584	611	26.1	2	209.1	408.7	n	n	y	y	y	y	y	n	y	6	88	45	114	n	n	y	high	high	FFB-canga
SL-074	IX	-49.632187	-5.966056	558	127.2	10	734.9	1081.2	n	n	y	y	y	y	n	n	n	4	165	151	253	y	y	y	max	max	FFB-canga
SL-075	IX	-49.632252	-5.965441	554	88.8	6.5	240.5	433	n	n	y	y	y	y	n	n	y	5	63	67	106	y	y	n	max	max	canga
SL-076	IX	-49.642238	-5.967021	448	15.5	3.2	90	91	n	n	y	y	y	n	n	n	n	3	86	62	130	y	n	n	high	high	canga
SL-077	IX	-49.642501	-5.966787	434	8	1	48	77	n	n	y	y	y	y	n	n	n	4	62	65	107	y	y	n	max	max	canga
SL-078	IX	-49.64232	-5.966805	444	13.5	2.3	58.5	93	n	y	y	y	y	y	n	n	y	5	30	24	48	n	n	y	high	high	FFB-canga
SL-079	IX	-49.638334	-5.964461	458	60	4	317.2	576.5	n	n	y	y	y	y	y	n	n	5	78	74	122	y	n	y	high	high	FFB-canga
SL-080	IX	-49.638469	-5.964408	463	18.5	3.9	57	154.5	n	n	y	y	y	n	n	n	n	3	41	44	69	y	y	n	max	max	FFB-canga
SL-081	IX	-49.6374	-5.958563	330	9.8	0.4	6.6	13.1	n	n	y	y	y	y	n	n	n	4	30	20	44	n	n	n	mid	mid	canga
SL-082	IX	-49.637409	-5.958617	330	50.1	3.2	137.4	54.4	n	n	y	y	y	y	n	n	n	4	88	85	141	y	y	n	max	max	FFB-canga
SL-083	IX	-49.636379	-5.958406	369	29	3.8	119	202	n	n	y	y	y	n	n	n	n	3	44	47	75	y	n	n	high	high	FFB-canga
SL-084	IX	-49.636415	-5.958596	360	11.6	1.2	13.1	9.2	n	n	y	y	y	n	n	n	n	3	21	15	33	n	n	n	mid	mid	FFB-canga
SL-085	IX	-49.636333	-5.958677	366	8.9	1.2	33.3	56.6	n	n	y	y	y	y	n	n	n	4	54	37	75	y	n	n	high	high	FFB-canga
SL-086	IX	-49.63608	-5.958749	373	13.2	2	33.9	54.4	n	n	y	y	y	n	n	n	n	3	33	18	46	n	n	n	mid	mid	canga
SL-087	IX	-49.63589	-5.958902	381	36	2.1	169	235	n	n	y	y	y	y	n	n	y	5	58	63	100	y	n	n	high	high	canga
SL-088	IX	-49.63589	-5.958848	358	7.6	0.8	23.7	62.8	n	n	y	y	y	n	n	n	n	3	28	39	58	n	n	n	mid	mid	canga
SL-089	IX	-49.635691	-5.959146	370	44	0.4	183	347	n	n	y	y	y	y	y	n	n	5	81	79	125	y	n	n	high	high	canga
SL-090	IX	-49.635736	-5.959119	380	12.5	0.5	60	159	n	n	y	y	y	y	n	n	n	4	35	27	56	y	n	n	high	high	FFB-canga
SL-091	IX	-49.6356	-5.959254	393	5.5	2.3	16	24	n	n	y	y	y	n	n	n	n	3	35	23	52	n	n	n	mid	mid	canga
SL-092	IX	-49.635473	-5.959553	383	15	7.1	77	339	n	n	y	y	y	y	y	n	n	5	43	28	60	y	y	n	max	max	FFB-canga
SL-093	IX	-49.632709	-5.952238	298	49	3.8	211	228	n	n	y	y	y	y	n	n	n	4	64	56	88	y	y	n	max	max	canga
SL-094	IX	-49.632664	-5.952112	286	6.5	1.4	19.5	23.5	n	n	y	y	y	y	n	n	n	4	39	32	63	y	y	n	max	max	canga
SL-095	IX	-49.632483	-5.952401	288	21.5	3.3	94	88.5	n	n	y	y	y	y	y	n	n	5	104	53	132	y	y	n	max	max	canga
SL-096	IX	-49.632719	-5.952076	283	9.5	2.2	20.5	22	n	n	y	y	y	n	y	n	n	4	30	34	56	y	y	n	max	max	canga
SL-097	IX	-49.643481	-5.972234	493	24.5	4	73.6	101.5	n	n	y	y	y	y	n	n	n	4	47	59	88	y	y	y	max	max	canga
SL-099	IX	-49.62452	-5.976166	651	9	1.6	28	34.5	n	n	y	y	y	n	n	n	n	3	52	45	83	y	n	n	high	high	canga
SL-100	IX	-49.622444	-5.979326	609	7.5	3	20.5	38	n	n	n	y	y	y	n	n	n	3	58	52	88	n	n	n	high	high	canga
