# Supplementary material for: Reconciling Mining with the Conservation of Cave Biodiversity: A Quantitative Baseline to Help Establish Conservation Priorities
Source: PLoS One. 2016 Dec 20;11(12):e0168348. doi: 10.1371/journal.pone.0168348 (PMC5173368; doi:10.1371/journal.pone.0168348)
Supplement: S2 Dataset — (ZIP) [file pone.0168348.s003.zip › Data_Scripts/Trogdata-FV2.csv]

Cave	Report	Long	Lat	Altitude	HP	Slope	Area	Volume	PW	WR	Veg	Det	Root	Guano	Ofez	RB	Car	TTRes	HR	DR	TR	Trog	RareTrog	BATPOP	Class_bio	Class	Lito	TrogR
CAV-01	II	-50.335147	-6.411949	779	34	0.8	101	152	n	n	y	y	y	y	y	n	n	5	62	42	74	y	n	n	high	high	FFB	3
CAV-03	II	-50.335011	-6.411867	788	24.5	2	53.6	55	n	n	y	y	y	y	n	n	n	4	47	21	58	y	n	n	high	high	FFB	1
CAV-07	II	-50.333004	-6.411385	810	8.5	2.8	38	122	n	n	y	n	y	y	n	n	n	3	17	16	30	y	n	n	high	high	FFB	1
CAV-10	II	-50.328384	-6.411207	813	9	2.18	13	7	n	n	y	y	y	n	n	n	n	3	23	23	33	y	n	n	high	high	FFB-canga	1
CAV-12	II	-50.327688	-6.411089	813	16.2	8	24	13	n	n	y	y	y	n	n	n	n	3	46	42	66	y	n	n	high	high	FFB	2
CAV-13	II	-50.325771	-6.410978	839	10.7	0.6	11	8.8	n	n	y	n	y	n	n	n	n	2	32	20	44	y	n	n	high	high	FFB-canga	1
CAV-15	II	-50.369153	-6.40603	762	10.2	5.4	15	14	n	n	y	y	y	n	n	n	n	3	12	8	20	y	n	n	high	high	canga	1
CAV-18	II	-50.369496	-6.406827	736	14	3.5	32	34.5	n	n	y	y	y	y	y	n	n	5	56	41	76	y	n	n	high	high	canga	1
CAV-19	II	-50.36928	-6.406103	759	18	2	45	43	n	n	y	n	y	n	n	n	n	2	25	26	43	y	n	n	high	high	canga	3
CAV-21	II	-50.369877	-6.405932	751	9.4	1.6	14	20	n	n	y	y	y	n	n	n	n	3	34	21	48	y	n	n	high	high	FFB-canga	2
CAV-27	II	-50.359637	-6.416466	702	8.8	1.3	7	5	n	n	n	y	y	n	n	n	n	2	41	19	49	y	n	n	high	high	FFB-canga	1
CAV-34	II	-50.382657	-6.402854	707	58	8.55	246	320	n	n	y	y	y	y	y	n	y	6	109	85	144	y	y	y	max	max	FFB	5
CAV-36	II	-50.369529	-6.409251	668	12.2	1.5	27.6	24	n	n	y	n	y	y	y	n	n	4	29	40	58	y	n	n	high	high	canga	1
CAV-38	II	-50.371043	-6.413269	585	10.6	0.1	28	14	n	n	y	n	y	y	y	n	n	4	54	35	72	y	n	n	high	high	canga	4
CAV-41	II	-50.364321	-6.415848	611	26.4	4	94.8	143	n	y	n	n	y	y	y	n	n	3	70	67	103	y	n	y	high	high	canga	2
N4E-0001	III	-50.161339	-6.040655	662	56	7.2	238	297	y	n	y	y	y	n	y	n	n	4	38	35	59	y	n	n	high	high	FFB-canga	2
N4E-0002	III	-50.161113	-6.040664	663	40	5.8	173	605	y	n	y	y	y	y	n	n	n	4	38	32	58	y	n	n	high	high	FFB	2
N4E-0003	III	-50.160987	-6.040682	660	29	2	84	192	n	n	y	y	y	y	y	n	n	5	35	36	58	y	n	n	high	high	FFB-canga	2
N4E-0004	III	-50.161348	-6.040854	662	42	10	182	510	y	n	y	y	y	n	y	n	n	4	32	40	57	y	y	n	max	max	FFB-canga	1
N4E-0006	III	-50.16041	-6.039713	622	27	5.6	100	176	n	n	y	y	y	n	y	n	n	4	69	24	80	y	n	n	high	high	FFB-canga	2
N4E-0007	III	-50.16032	-6.039577	626	15	7	32	51	y	n	y	n	y	n	n	n	n	2	26	28	40	y	n	n	high	high	FFB-canga	2
N4E-0008	III	-50.16032	-6.039505	643	120	9.6	672	2050	n	n	y	y	y	y	y	n	n	5	93	52	119	y	n	n	high	max	FFB	5
N4E-0009	III	-50.160509	-6.039668	649	21	1.8	82	159	n	n	n	y	y	n	y	n	n	3	34	25	51	y	n	n	high	high	FFB	1
N4E-0010	III	-50.161025	-6.039316	650	75	5.6	348	590	y	n	y	y	y	y	y	n	n	5	50	43	72	y	n	n	high	high	canga	8
N4E-0011	III	-50.16098	-6.039235	671	51	6	195	325	n	n	y	y	y	y	y	n	n	5	50	39	68	y	y	n	max	max	FFB-canga	3
N4E-0012	III	-50.160701	-6.038266	669	24	6	54	70	y	n	y	y	y	n	n	n	n	3	34	30	55	y	n	n	high	high	FFB-canga	1
N4E-0013	III	-50.160863	-6.038619	681	88	2.4	290	498	y	n	y	y	y	y	y	y	n	6	53	49	77	y	n	n	high	high	FFB-canga	4
N4E-0014	III	-50.160737	-6.038547	660	102	11	277	522	y	n	y	y	y	y	y	n	n	5	56	38	73	y	n	n	high	high	FFB-canga	3
N4E-0015	III	-50.160216	-6.03642	662	65	6	238	576	y	n	y	y	y	y	y	n	n	5	62	35	76	y	n	n	high	high	FFB-canga	6
N4E-0016	III	-50.160697	-6.035309	660	30	3.2	102	139	y	n	y	y	y	n	n	n	n	3	41	33	57	y	n	n	high	high	FFB-canga	1
N4E-0018	III	-50.160733	-6.034983	638	25	3	54	55	y	y	y	y	y	n	n	n	n	3	34	28	54	y	n	n	high	high	FFB	3
N4E-0019	III	-50.160752	-6.034793	657	44	2.8	180	429	n	n	y	n	y	y	y	n	n	4	41	41	62	y	n	n	high	high	FFB-canga	1
N4E-0020	III	-50.160238	-6.034286	609	43	12.2	110	138	y	n	y	y	y	y	y	n	n	5	51	27	63	y	n	n	high	high	canga	1
N4E-0021	III	-50.160545	-6.034268	614	41	6.6	164	330	y	n	y	n	y	y	y	n	n	4	47	39	66	y	n	n	high	high	FFB-canga	6
N4E-0022	III	-50.168171	-6.034235	586	175	12.4	715	1550	y	n	y	y	y	y	y	n	n	5	77	63	109	y	y	n	max	max	FFB-canga	8
N4E-0023	III	-50.169066	-6.0341	541	65	5.6	216	493	y	n	y	y	y	y	y	n	n	5	57	37	72	y	n	n	high	max	FFB-canga	1
N4E-0026	III	-50.167831	-6.03768	614	162	18	556.8	923	y	n	y	y	y	y	y	n	n	5	62	83	114	y	n	y	high	high	FFB-canga	3
N4E-0028	III	-50.167533	-6.037553	636	25	2.5	81	113.4	y	n	y	y	y	y	y	n	n	5	43	30	55	y	n	n	high	high	FFB-canga	3
N4E-0031	III	-50.161348	-6.040529	647	12	5.7	40	180	y	n	y	n	n	y	n	n	n	2	26	36	52	y	n	n	high	high	FFB	1
N4E-0033	III	-50.160463	-6.040591	638	120.4	33	728.1	2184.5	n	n	y	y	y	y	y	n	n	5	54	92	110	y	y	n	max	max	FFB	8
N4E-0034	III	-50.160708	-6.040076	643	9.3	1.9	14.6	15.8	y	n	y	y	y	n	n	n	n	3	9	33	37	y	n	n	high	high	FFB	1
N4E-0038	III	-50.160742	-6.035001	641	14.2	1.4	35.6	87.5	y	n	y	n	n	y	y	n	n	3	18	21	32	y	n	n	high	high	FFB-canga	1
N4E-0039	III	-50.16117	-6.033256	655	30.6	3.6	82.1	90	y	n	y	y	y	y	y	n	n	5	45	34	58	y	n	n	high	high	FFB-canga	4
N4E-0043	III	-50.164415	-6.032347	611	14	1.6	16.3	15.4	y	y	y	y	y	n	n	n	n	3	32	26	47	y	n	n	high	high	FFB-canga	3
N4E-0044	III	-50.164298	-6.032284	612	23.1	1.1	39.7	44.1	y	y	y	y	y	n	y	n	n	4	50	33	66	y	n	n	high	high	FFB-canga	2
N4E-0045	III	-50.161574	-6.040791	659	15	3	106	218	y	n	y	y	y	n	y	n	n	4	42	40	65	y	n	n	high	high	FFB-mafica	3
N4E-0046	III	-50.160485	-6.038085	675	10	2.5	14	17	y	n	y	y	y	n	y	n	n	4	33	25	49	y	n	n	high	high	FFB-canga	1
N4E-0048	III	-50.160557	-6.037995	671	14	1.8	23	21	y	n	y	y	y	n	y	n	n	4	27	18	39	y	n	n	high	high	FFB-canga	2
N4E-0051	III	-50.16097	-6.039913	652	12	1.6	33	66	y	n	y	y	y	n	y	n	n	4	34	34	60	y	n	n	high	high	FFB-mafica	2
N4E-0052	III	-50.160563	-6.034404	626	6.05	2.6	15	17	y	y	y	y	y	y	n	n	n	4	29	24	46	y	n	n	high	high	FFB-canga	5
N4E-0053	III	-50.167701	-6.034532	613	7.4	0.7	15	10	n	n	y	y	y	n	n	n	n	3	16	19	26	y	n	n	high	high	FFB-canga	1
N4E-0054	III	-50.169211	-6.033892	577	6.6	2.9	18	18	y	n	y	y	n	n	n	n	n	2	13	18	25	y	n	n	high	high	canga-mafica	1
N4E-0055	III	-50.166882	-6.032216	577	10	3.2	26.4	27	y	n	y	y	y	y	n	n	n	4	39	29	55	y	n	n	high	high	canga-mafica	1
N4E-0057	III	-50.163981	-6.032374	611	15	6.1	71.2	97	y	n	y	y	y	y	n	n	n	4	51	49	78	y	n	n	high	high	FFB-canga-mafica	4
N4E-0061	III	-50.167883	-6.039481	630	35	1	112	196	y	n	y	y	y	y	y	n	n	5	40	51	69	y	n	n	high	high	FFB-canga	7
N4E-0062	III	-50.153859	-6.033923	440	41	3.5	156.5	247.5	y	n	y	y	y	y	n	n	n	4	51	58	81	y	n	n	high	high	canga	5
N4E-0063	III	-50.154618	-6.03406	429	12.5	4	59	105	y	n	y	y	y	n	n	n	n	3	33	35	56	y	n	n	high	high	canga	1
N4E-0064	III	-50.151404	-6.032382	378	20	3	69	165	y	y	y	y	y	n	n	n	n	3	23	50	60	y	n	n	high	high	canga	1
N4E-0065	III	-50.151656	-6.033142	398	11.5	1.3	41	45.5	y	n	y	y	y	n	n	n	n	3	38	40	63	y	n	n	high	high	canga	1
N4E-0067	III	-50.15107	-6.032336	382	29.5	6.5	145.5	195.5	y	n	y	y	y	n	y	n	n	4	39	42	62	y	n	n	high	high	canga	2
N4E-0068	III	-50.151097	-6.032119	361	78	4	662	1496	y	y	y	n	n	y	y	n	n	3	15	42	48	y	n	n	high	max	FFB-canga-mafica	4
N4E-0070	III	-50.153283	-6.032493	401	33	9.5	547.5	1124.5	y	n	y	y	y	y	y	n	n	5	85	54	107	y	n	n	high	high	canga	2
N4E-0071	III	-50.153861	-6.03272	430	9	6	93.5	110	y	y	y	y	y	n	y	n	n	4	45	38	64	y	n	n	high	high	canga	1
N4E-0072	III	-50.154006	-6.032684	428	114.5	7.5	561	831	y	y	y	y	y	y	y	n	n	5	78	67	104	y	n	n	high	high	canga	3
N4E-0073	III	-50.154141	-6.032784	436	50	6.5	207	358	y	n	y	y	y	y	y	n	n	5	86	86	126	y	n	n	high	high	canga	6
N4E-0074	III	-50.156164	-6.033447	451	94	2	347	400	y	n	y	y	y	y	n	n	n	4	60	47	81	y	n	n	high	high	canga	6
N4E-0075	III	-50.150736	-6.031557	364	30	2.5	82	131	n	n	y	y	y	y	y	n	n	5	39	51	63	y	n	n	high	high	canga	1
N4E-0076	III	-50.151221	-6.033494	403	13	3	132	149	y	n	y	y	y	n	y	n	n	4	45	21	53	y	n	n	high	high	canga	1
N4E-0077	III	-50.15124	-6.033078	412	21.5	4.1	120.5	163	y	n	y	y	y	y	y	n	n	5	52	47	69	y	n	n	high	high	canga	3
N4E-0078	III	-50.151574	-6.033133	397	10	4	43.5	36.5	y	n	y	y	y	n	n	n	n	3	32	30	48	y	n	n	high	high	canga	1
N4E-0079	III	-50.151791	-6.033332	400	46.5	3.5	212	257	y	n	y	y	y	y	y	n	n	5	52	30	60	y	n	n	high	high	canga	3
N4E-0080	III	-50.151601	-6.033259	392	13	3.5	53.5	59.5	y	n	y	y	y	y	n	n	n	4	34	32	51	y	n	n	high	high	canga	6
N4E-0082	III	-50.156327	-6.033411	450	21	1.3	36	33	y	n	y	n	y	n	n	n	n	2	12	30	38	y	n	n	high	high	mafica	4
N4E-0083	III	-50.156616	-6.033376	462	17.5	2.5	57	66	y	n	y	y	y	n	n	n	n	3	42	35	59	y	n	n	high	high	canga	1
N4E-0084	III	-50.154058	-6.033896	441	10	2	32	28	n	n	y	y	y	n	n	n	n	3	25	41	54	y	n	n	high	high	canga	1
N4E-0085	III	-50.157491	-6.034462	482	36.5	2.8	85.5	130	y	n	y	n	y	y	n	n	n	3	70	48	80	y	n	n	high	high	canga	4
N4E-0086	III	-50.160778	-6.035264	662	15.5	1.7	41	65	y	n	y	n	y	y	n	n	n	3	36	36	54	y	n	n	high	high	FFB	2
N4E-0087	III	-50.150563	-6.032914	379	7.5	1.5	15.5	14	y	n	y	y	y	n	n	n	n	3	28	32	45	y	n	n	high	high	canga	2
N4E-0088	III	-50.151142	-6.032137	373	21.5	3.5	87.5	104	y	y	y	y	y	y	n	n	n	4	24	19	36	y	n	n	high	high	canga	1
N4E-0089	III	-50.152161	-6.033387	402	32	3.5	130	145	y	n	y	y	y	n	n	n	n	3	65	51	87	y	y	n	max	max	canga	6
N4E-0092	III	-50.159027	-6.039982	588	66	4.5	500	1375	y	n	y	y	y	y	y	n	n	5	76	85	114	y	n	y	high	max	FFB	4
N4E-0093	III	-50.158964	-6.039892	575	45.5	3.5	150	247	n	n	y	y	y	y	n	n	y	5	47	61	80	y	n	n	high	high	FFB	1
N4E-0095	III	-50.159262	-6.040236	585	81.5	7.6	363	534	n	n	y	y	y	y	y	n	n	5	58	61	95	y	n	n	high	high	canga	3
N4WS-0002	III	-50.194868	-6.073098	523	22	6.4	108.8	340	y	n	y	n	y	n	n	n	y	3	17	17	27	y	n	n	high	high	canga-mafica	1
N4WS-0003	III	-50.195184	-6.072999	499	24.9	6.3	100.4	112	y	n	y	n	y	n	y	n	n	3	25	25	37	y	n	n	high	high	canga	2
N4WS-0004	III	-50.195654	-6.072927	452	58.4	7	199.9	265	y	n	y	y	y	y	y	n	n	5	43	70	94	y	n	n	high	high	FFB-mafica	6
N4WS-0006	III	-50.19385	-6.077085	599	34	8	352.8	779	y	n	y	y	y	n	y	n	y	5	35	45	65	y	n	n	high	high	FFB	2
N4WS-0008	III	-50.195105	-6.089778	682	79	9.2	454.1	1004	y	n	y	y	y	y	y	n	y	6	70	64	95	y	n	y	high	high	FFB-mafica	3
N4WS-0010	III	-50.195457	-6.090005	667	62	10.8	451	817	y	n	y	y	y	y	y	n	n	5	48	39	68	y	n	n	high	high	mafica	1
N4WS-0011	III	-50.19425	-6.06947	548	31.65	3.4	122	283	y	n	y	y	y	y	n	n	n	4	32	26	49	y	n	n	high	high	FFB-canga	1
N4WS-0012	III	-50.196422	-6.067076	530	24.8	3.2	44.2	77	y	n	y	y	y	n	y	n	n	4	30	31	51	y	n	n	high	high	canga-mafica	1
N4WS-0013	III	-50.190151	-6.066804	681	63	4.4	194	397	y	n	y	y	y	y	y	n	n	5	46	49	75	y	n	n	high	high	FFB-canga	5
N4WS-0014	III	-50.189494	-6.065356	705	27	1.6	59	53	y	n	y	y	y	n	y	n	n	4	22	32	47	y	n	n	high	high	FFB-canga	1
N4WS-0015	III	-50.189826	-6.06684	688	372	20.2	1420	2315	y	n	y	y	y	y	y	n	n	5	96	64	124	y	n	y	high	max	FFB-canga	7
N4WS-0016	III	-50.19404	-6.07695	589	15.75	6.7	64.4	90	n	n	y	n	y	y	n	n	n	3	25	24	40	y	n	n	high	high	FFB	1
N4WS-0020	III	-50.183786	-6.07499	723	10	4	120	197	n	n	y	n	y	n	y	n	n	3	32	25	50	y	n	n	high	high	canga-mafica	1
N4WS-0024	III	-50.191909	-6.063496	675	13.8	7.8	32.8	35	n	n	y	n	y	n	n	n	n	2	17	21	34	y	n	n	high	high	FFB-canga	1
N4WS-0026	III	-50.190984	-6.065593	622	23.2	3.5	37.1	55	n	n	y	y	y	n	n	n	n	3	24	25	42	y	n	n	high	high	FFB-canga	1
N4WS-0027	III	-50.191427	-6.06554	605	23.4	2.8	18.9	41	y	n	y	n	y	n	y	n	n	3	24	32	47	y	y	n	max	max	FFB	1
N4WS-0029	III	-50.191611	-6.063713	646	57.9	7.9	324.6	983	n	n	y	n	y	n	n	n	n	2	23	7	27	y	n	n	high	high	FFB-canga	1
N4WS-0030	III	-50.19094	-6.06525	641	32.3	7.8	63	107	y	n	y	n	y	y	y	n	n	4	24	26	44	y	n	n	high	high	FFB-canga	1
N4WS-0031	III	-50.190621	-6.066841	641	8.3	4.5	13.2	18	n	n	y	y	y	n	y	n	n	4	15	23	33	y	n	n	high	high	FFB-canga	3
N4WS-0032	III	-50.19258	-6.068011	612	32.8	1.4	78.5	71	n	n	y	y	y	n	y	n	n	4	32	37	55	y	n	n	high	high	FFB-canga	3
N4WS-0034	III	-50.190153	-6.065538	665	24.5	4.2	70.7	88	y	n	y	n	y	y	n	n	n	3	26	26	42	y	n	n	high	high	FFB-canga	3
N4WS-0035	III	-50.182271	-6.085281	616	6.4	2.8	13.6	23	n	n	y	n	y	n	n	n	n	2	22	30	43	y	n	n	high	high	mafica	1
N4WS-0037	III	-50.182058	-6.112435	693	9	2	19.5	27	n	n	y	n	y	n	n	n	n	2	31	34	53	y	n	n	high	high	canga-mafica	2
N4WS-0047	III	-50.194512	-6.075666	579	16.5	6.2	41.9	50	n	n	y	y	y	n	n	n	n	3	36	37	60	y	n	n	high	high	FFB	2
N4WS-0049	III	-50.194012	-6.077484	583	25	9.9	92.9	140	y	n	y	n	y	n	y	n	y	4	20	32	45	y	n	n	high	high	FFB	1
N4WS-0054	III	-50.194928	-6.087435	694	10	0.91	14	13	y	n	y	n	y	n	n	n	n	2	17	12	23	y	n	n	high	high	FFB	1
N4WS-0055	III	-50.196157	-6.080933	609	77	5.98	291.5	565	y	n	y	y	y	y	y	n	y	6	70	66	106	y	n	n	high	high	canga	1
N4WS-0056	III	-50.191511	-6.076268	644	25.5	0.9	68	61.5	y	y	y	n	y	y	n	n	n	3	33	37	55	y	n	n	high	high	FFB	4
N4WS-0057	III	-50.191393	-6.076259	633	24	3.23	58	94.5	y	n	y	n	y	n	n	n	n	2	39	25	49	y	n	n	high	high	FFB-canga	2
N4WS-0058	III	-50.194614	-6.073694	559	26.5	2.34	67	84	y	n	y	n	y	n	n	n	n	2	34	35	58	y	n	n	high	high	FFB	1
N4WS-0060	III	-50.190519	-6.098554	698	12.5	1.69	23	16.5	y	n	y	n	y	n	n	n	n	2	20	13	31	y	n	n	high	high	FFB	1
N4WS-0062	III	-50.194104	-6.076181	586	13.5	4.17	58	59.5	y	n	y	y	y	n	n	n	n	3	41	30	56	y	n	n	high	high	FFB-canga	3
N4WS-0064	III	-50.195696	-6.081421	638	27	12.3	78	129	y	n	y	y	y	y	y	n	n	5	46	54	78	y	n	n	high	high	canga	2
N4WS-0067	III	-50.19203	-6.073103	584	216	12.14	707.5	1698	y	y	y	y	y	y	y	n	n	5	49	53	75	y	y	y	max	max	FFB-canga	8
N4WS-0068	III	-50.191822	-6.073365	580	11	1.1	12	21.5	y	n	y	n	y	n	n	n	n	2	15	18	26	y	n	n	high	high	FFB	2
N4WS-0069	III	-50.194408	-6.072021	555	14	1	20.7	22.6	y	n	y	n	y	n	n	n	n	2	16	16	27	y	y	n	max	max	FFB-canga	2
N4WS-0070	III	-50.195239	-6.096806	675	10.6	1.3	16.7	9.2	y	n	y	y	y	n	y	n	n	4	23	30	41	y	n	n	high	high	canga	1
N4WS-0072	III	-50.190013	-6.074456	616	126	16.86	432.5	878	y	n	y	n	y	y	y	n	n	4	74	61	98	y	y	y	max	max	FFB-canga	3
N4WS-0073	III	-50.194134	-6.07401	585	89	3.21	293	580	y	n	y	n	y	y	y	n	n	4	58	38	73	y	y	n	max	max	FFB-canga	8
N4WS-0075	III	-50.189706	-6.074664	631	31.5	1.67	102.5	132	y	n	y	n	y	y	y	n	n	4	48	43	64	y	n	n	high	high	FFB	3
N4WS-0076	III	-50.18882	-6.074753	669	24.5	3.16	63	92	y	n	y	n	y	y	y	n	n	4	29	24	42	y	n	n	high	high	FFB	2
N4WS-0079	III	-50.191194	-6.076159	642	18.7	3.21	42	31.4	y	n	y	n	y	n	y	n	y	4	39	43	65	y	n	n	high	high	FFB-canga	3
N5E-0004	IV	-50.129641	-6.086492	666	15.5	0.3	28	39.99	y	n	NA	NA	NA	NA	NA	NA	NA	NA	24	NA	NA	y	y	n	max	max	FFB	1
N5E-0005	IV	-50.129868	-6.086104	667	126	13	643	913	n	y	NA	NA	NA	NA	NA	NA	NA	NA	51	NA	NA	y	n	n	high	max	FFB-canga	1
N5E-0008	IV	-50.13048	-6.08179	712	80	11	307	502	y	n	NA	NA	NA	NA	NA	NA	NA	NA	28	NA	NA	y	n	n	high	high	FFB	1
N5S-0001	III	-50.125576	-6.09128	684	16	3	27	31.84	y	y	y	y	y	n	n	n	n	3	19	30	40	y	n	n	high	high	FFB-canga	1
N5S-0003	III	-50.13496	-6.105433	587	27	1.2	67	122.87	y	n	y	y	y	y	n	n	n	4	24	51	61	y	n	n	high	high	FFB	2
N5S-0004	III	-50.134399	-6.105884	578	56	1.3	95	128.71	n	n	y	n	y	n	y	n	n	3	23	48	58	y	n	n	high	high	FFB	3
N5S-0006	III	-50.133767	-6.105928	598	36	8	181	393.95	y	n	y	y	y	y	n	n	n	4	22	63	70	y	n	n	high	high	FFB-canga	2
N5S-0007	III	-50.133541	-6.106027	590	44	1	155	227.89	y	n	y	y	y	y	y	n	n	5	24	63	70	y	n	n	high	high	FFB-canga	6
N5S-0008	III	-50.132781	-6.106189	622	58	7	254	487.03	y	y	y	y	y	y	y	n	n	5	32	92	103	y	n	n	high	high	FFB	9
N5S-0009	III	-50.131724	-6.106359	640	62	1	297	552.93	y	n	y	y	y	y	y	n	n	5	20	75	79	y	y	n	max	max	FFB-canga	9
N5S-0010	III	-50.131787	-6.106079	648	79	2	191	332.33	y	n	y	y	y	y	y	n	y	6	29	76	87	y	n	n	high	high	FFB-canga	7
N5S-0011	III	-50.13009	-6.105334	713	104	11	452	1104.9	n	n	y	y	y	y	y	n	n	5	26	82	88	y	n	n	high	high	FFB-canga	5
N5S-0012	III	-50.125719	-6.1035	680	98	8	540	1373.08	n	y	y	y	y	y	y	n	n	5	22	87	92	y	n	n	high	max	canga	2
N5S-0013	III	-50.134192	-6.105694	591	36	0.8	68	108.22	y	n	y	n	y	n	n	n	n	2	21	37	46	y	n	n	high	high	FFB	1
N5S-0014	III	-50.133993	-6.105766	615	53	8	241	427.74	n	n	y	n	y	n	y	n	n	3	17	80	87	y	n	n	high	high	FFB-canga	5
N5S-0015	III	-50.133876	-6.105494	610	32	2.9	113	250.28	y	n	y	y	y	y	y	n	n	5	20	45	53	y	y	n	max	max	canga	1
N5S-0018	III	-50.127906	-6.086689	702	43	5	63	95.53	y	n	y	y	y	y	y	n	n	5	27	35	52	y	n	n	high	high	FFB-canga	6
N5S-0019	III	-50.127354	-6.087285	670	26	2	49	67.84	y	n	y	n	y	y	n	n	n	3	26	36	50	y	n	n	high	high	FFB-canga	4
N5S-0020	III	-50.12691	-6.087772	655	64	3	246	443.14	y	n	y	y	y	y	y	n	n	5	17	41	49	y	n	n	high	high	FFB-canga	5
N5S-0021	III	-50.126367	-6.087989	663	285	30	655	1119.42	n	n	y	y	y	y	y	n	n	5	27	70	82	y	y	n	max	max	FFB-canga	12
N5S-0022	III	-50.126223	-6.08816	646	33	11	169	500.37	y	n	y	y	y	n	y	n	n	4	16	33	42	y	n	n	high	high	FFB-canga	4
N5S-0023	III	-50.126126	-6.091941	655	26.5	2.93	32	19	y	y	y	n	y	n	n	n	n	2	15	12	22	y	n	n	high	high	FFB-canga	1
N5S-0025	III	-50.127643	-6.087005	683	15	4.69	25	34	y	n	y	n	y	n	n	n	n	2	20	26	34	y	n	n	high	high	canga	4
N5S-0026	III	-50.127517	-6.087041	673	68	7.41	184.5	353.5	y	n	y	n	y	y	y	n	n	4	31	34	53	y	n	n	high	high	FFB-canga	4
N5S-0028	III	-50.125671	-6.08872	669	13	4.26	38	53	y	n	y	n	y	n	y	n	n	3	15	19	28	y	n	n	high	high	FFB	1
N5S-0030	III	-50.119932	-6.088865	681	233	12.93	1198	2995	y	n	y	y	y	y	y	n	y	6	50	49	74	y	n	n	high	max	canga	4
N5S-0031	III	-50.119313	-6.09155	632	15	2.21	28	69	y	n	y	y	y	n	n	n	y	4	30	28	47	y	n	n	high	high	FFB	1
N5S-0032	III	-50.119347	-6.093061	680	26	1.92	98	210	y	n	y	y	y	y	n	n	y	5	33	36	51	y	n	n	high	high	canga	1
N5S-0034	III	-50.135078	-6.10518	587	28.5	5.81	44.5	55	y	y	y	n	y	n	n	n	n	2	16	20	34	y	n	n	high	high	FFB-canga	1
N5S-0035	III	-50.130405	-6.105787	654	14.5	1.07	24.5	14.5	y	n	y	n	y	n	n	n	y	3	30	45	59	y	n	n	high	high	FFB	2
N5S-0036	III	-50.131642	-6.106558	657	11	1	14	9	y	n	y	n	y	n	n	n	n	2	15	20	29	y	n	n	high	high	FFB	1
N5S-0037	III	-50.132925	-6.106388	602	224	16	884	1779	y	n	y	y	y	y	y	n	n	5	56	59	88	y	y	n	max	max	FFB-canga	11
N5S-0040	III	-50.133839	-6.10563	602	26	0.6	63	82	n	n	y	n	y	n	n	n	n	2	26	33	49	y	y	n	max	max	canga	1
N5S-0042	III	-50.134353	-6.106246	556	18	0.5	42	52	n	n	y	y	y	n	n	n	n	3	24	32	44	y	n	n	high	high	canga	1
N5S-0043	III	-50.133829	-6.106372	565	5.6	0.4	43	67	n	n	y	n	y	n	y	n	n	3	19	18	30	y	n	n	high	high	canga	1
N5S-0051	III	-50.133682	-6.107764	525	21	1.6	55	62	y	n	y	y	y	n	n	n	n	3	23	22	39	y	n	n	high	high	canga	1
N5S-0054	III	-50.133456	-6.108035	483	7.6	1.4	18	12	n	n	y	y	y	n	n	n	n	3	30	23	43	y	n	n	high	high	canga	1
N5S-0055	III	-50.132913	-6.108315	515	61	7	183	418	y	y	y	y	y	y	y	n	n	5	48	43	70	y	n	n	high	max	FFB-canga	2
N5S-0056	III	-50.13295	-6.108188	531	15	1	22	18	n	n	y	y	y	n	n	n	n	3	31	36	54	y	n	n	high	high	FFB	2
N5S-0057	III	-50.132939	-6.108894	531	30	1	192	565	y	y	y	n	y	y	n	n	y	4	36	39	59	y	y	n	max	max	FFB-canga	3
N5S-0060	III	-50.132334	-6.109218	528	19	1.6	23	20	y	n	y	n	y	n	n	n	n	2	30	20	47	y	n	n	high	high	FFB-canga	1
N5S-0061	III	-50.134797	-6.105613	599	15	0.6	23	23	y	n	y	n	y	n	n	n	n	2	11	15	24	y	n	n	high	high	FFB-canga	1
N5S-0062	III	-50.135421	-6.105343	562	18	2.2	32	16	y	y	y	n	y	n	n	n	n	2	27	30	42	y	n	n	high	high	canga	3
N5S-0063/0064/0065	III	-50.135776	-6.103824	596	221	13.6	666	1007	y	n	y	y	y	y	y	n	y	6	128	131	179	y	y	y	max	max	FFB-canga	8
N5S-0066	III	-50.135795	-6.10358	602	21	1.6	32	28	n	n	y	n	y	n	y	n	n	3	31	31	47	y	n	n	high	high	FFB-canga	1
N5S-0068	III	-50.13569	-6.101354	638	12	1.4	27	22	y	n	y	y	y	n	n	n	n	3	46	40	70	y	n	n	high	high	canga	2
N5S-0069	III	-50.1356	-6.101237	653	6	0.5	18	15	n	y	y	y	y	n	n	n	n	3	37	34	58	y	n	n	high	high	FFB-canga	2
N5S-0070	III	-50.134785	-6.101887	649	48	0.4	113	156	y	n	y	y	y	n	y	n	n	4	43	43	66	y	n	n	high	high	FFB-canga	4
N5S-0073	III	-50.13513	-6.100784	632	20	0.6	40	36	y	y	y	y	y	y	n	n	n	4	30	36	53	y	n	n	high	high	canga	1
N5S-0074	III	-50.135094	-6.100838	628	44	2.2	148	101	y	y	y	y	y	y	y	n	n	5	86	64	107	y	n	n	high	high	canga-mafica	7
N5S-0075	III	-50.133991	-6.100954	676	32	3	88	88	y	n	y	n	y	n	n	n	n	2	61	48	85	y	n	n	high	high	FFB-canga	4
N5S-0076	III	-50.133728	-6.09085	615	11	0.6	26	64	y	n	y	n	y	n	n	n	n	2	25	59	70	y	n	n	high	high	mafica	1
N5S-0077	III	-50.139007	-6.101007	588	4	0.3	21	60	n	n	y	n	y	n	n	n	n	2	19	10	25	y	n	n	high	high	mafica	1
N5S-0078	III	-50.137495	-6.102533	583	25	6	99	192	y	n	y	n	y	y	y	n	n	4	38	42	65	y	n	n	high	high	FFB	1
N5S-0079	III	-50.137305	-6.102678	578	38	1.4	57	65	y	y	y	y	y	y	n	n	n	4	53	49	75	y	n	n	high	high	FFB	2
N5S-0082	III	-50.13716	-6.102958	578	6	0.6	22	24	y	n	y	n	y	n	n	n	n	2	20	15	30	y	n	n	high	high	canga-mafica	1
N5S-0083	III	-50.136912	-6.105499	548	11	2.6	29	34	y	y	y	y	y	y	y	n	n	5	18	18	28	y	n	n	high	high	FFB-canga	1
N5S-0085	III	-50.126658	-6.086985	716	99.9	7.8	484.6	1030	n	n	y	n	y	y	y	n	n	4	64	78	101	y	n	n	high	high	FFB	9
PESE-0002	III	-50.151708	-6.103922	476	29.5	1.63	62.1	81.5	y	y	y	n	y	y	n	n	n	3	38	50	65	y	n	n	high	high	canga	2
PESE-0004	III	-50.152048	-6.105722	473	9.5	6.57	38.5	46.5	y	n	y	n	y	n	n	n	n	2	22	29	42	y	y	n	max	max	FFB	1
PESE-0005	III	-50.152165	-6.105967	488	41.2	6.8	121	478	y	y	y	n	y	y	n	n	y	4	21	28	41	y	n	n	high	high	FFB-mafica	2
PESE-0006	III	-50.151739	-6.101244	482	23	1.08	90	84.5	y	n	y	n	y	y	n	n	n	3	21	32	42	y	n	n	high	high	FFB	1
S11-07	II	-50.242054	-6.45607	277	1546	5.3	4224	4340	n	y	y	y	y	y	y	n	y	6	85	78	110	y	y	y	max	max	canga	6
S11-11	II	-50.294784	-6.436824	655	15.8	0.7	19.3	8	n	n	n	n	y	y	y	n	n	3	36	21	53	y	n	n	high	high	canga	1
S11-12	II	-50.25039	-6.420081	304	17.5	2.3	40.6	60	n	n	y	y	y	y	y	n	n	5	58	14	72	y	n	n	high	high	canga	1
S11-13	II	-50.250454	-6.42019	310	13.4	1.8	12.3	11	n	n	y	n	y	y	y	n	n	4	30	11	33	y	n	n	high	high	canga	1
S11-14	II	-50.250417	-6.420235	309	9.1	2	8.7	5	n	n	y	y	y	y	n	n	n	4	32	12	40	y	n	n	high	high	canga	1
S11-20	II	-50.291988	-6.444129	645	53.6	3.9	72.6	30	n	y	y	n	y	n	n	n	n	2	27	16	39	y	n	n	high	high	FFB-canga	2
S11-21	II	-50.291571	-6.444734	631	48.7	7.5	196.3	343	n	n	y	n	y	y	y	n	n	4	55	59	111	y	n	y	high	high	FFB	1
S11-25	II	-50.305637	-6.422077	430	31.9	6.1	52	29	n	n	y	y	y	n	n	n	n	3	50	46	92	y	n	n	high	high	canga	2
S11-27	II	-50.249171	-6.406945	383	19.4	2.2	30.7	46	n	n	y	y	y	y	y	n	n	5	59	31	90	y	n	n	high	high	FFB	3
S11-29	II	-50.292687	-6.442375	632	11.3	3.4	21.1	35	n	n	y	y	y	y	n	n	n	4	38	18	52	y	n	n	high	high	canga	1
S11D-01	II	-50.357416	-6.39868	767	117	6.6	618.5	1706	y	y	y	y	y	y	y	n	y	6	113	98	142	y	n	y	high	max	FFB-canga	5
S11D-03	II	-50.350505	-6.400896	746	13.5	1.82	30	30.5	n	n	y	n	y	n	n	y	n	3	32	14	41	y	n	n	high	high	FFB-canga	1
S11D-06	II	-50.351715	-6.402191	749	60	2.2	215	410.5	n	n	y	y	y	y	y	n	n	5	73	36	83	y	n	n	high	high	FFB	1
S11D-10	II	-50.357416	-6.398852	780	96	9.89	359	624.5	n	n	y	y	y	y	y	n	n	5	78	43	88	y	n	n	high	high	FFB-canga	3
S11D-102	II	-50.364247	-6.388711	662	10	1.04	24.5	24.5	n	n	y	n	y	n	n	n	n	2	20	20	35	y	n	n	high	high	canga	1
S11D-104	I	-50.366722	-6.397588	736	50.1	0.7	150.7	167	y	n	y	y	y	y	n	n	y	5	47	38	64	y	y	n	max	max	canga	2
S11D-108	I	-50.355263	-6.399745	769	17	2.5	43	27.5	y	y	y	y	y	n	n	n	n	3	26	13	36	y	n	n	high	high	FFB-canga	1
S11D-109	I	-50.312366	-6.400847	723	11	3.2	26	23	n	n	y	n	y	n	n	n	n	2	17	16	29	y	n	n	high	high	canga	1
S11D-11	II	-50.358764	-6.398057	783	27.5	2.44	105.5	178.5	n	n	y	n	y	n	y	n	n	3	43	23	49	y	n	n	high	high	FFB	1
S11D-110	I	-50.341224	-6.397357	705	27	3.4	83	104.5	y	n	y	n	y	y	n	n	n	3	38	27	55	y	n	n	high	high	canga	2
S11D-111	I	-50.341296	-6.397095	691	25	4.5	135	302	y	n	y	n	y	n	y	n	y	4	19	20	30	y	n	n	high	high	canga	2
S11D-112	I	-50.354414	-6.413176	838	12	4.1	25	30	y	n	y	n	y	n	n	n	n	2	30	25	44	y	y	n	max	max	FFB	1
S11D-116	I	-50.316768	-6.422074	627	12.5	1.2	48.9	51	y	y	y	y	y	y	n	n	n	4	41	33	50	y	n	n	high	high	mafica	1
S11D-12	II	-50.359942	-6.396485	758	169	9.98	565	1000	n	n	y	y	y	y	y	n	n	5	127	64	142	y	n	n	high	max	FFB-canga	4
S11D-13	II	-50.3528	-6.402202	749	130	11.8	515.5	927	n	n	y	n	y	y	y	n	n	4	82	54	105	y	n	n	high	high	FFB-canga	6
S11D-14	II	-50.353253	-6.401967	750	66	9.56	118	149.5	n	n	y	n	y	n	y	n	n	3	42	56	59	y	n	n	high	high	FFB	3
S11D-15	II	-50.357302	-6.396265	769	19	1.75	45	36	n	n	y	n	y	n	n	n	n	2	35	17	42	y	n	n	high	high	canga	1
S11D-17	II	-50.356738	-6.399131	773	32.5	2.64	70	65	n	y	y	n	y	n	n	n	n	2	51	26	59	y	n	n	high	high	FFB-canga	6
S11D-22	II	-50.359704	-6.413065	769	65	16.22	220	411.5	n	n	y	y	y	y	y	n	y	6	71	40	79	y	n	n	high	high	FFB-canga	3
S11D-26	II	-50.355381	-6.413892	836	12.5	1.38	27.5	33.5	n	n	y	y	y	y	n	n	n	4	33	19	43	y	n	n	high	high	FFB-canga	1
S11D-27	II	-50.353086	-6.41227	836	12.5	2.21	61	107.5	n	n	y	n	y	y	y	n	n	4	45	23	53	y	n	n	high	high	FFB	1
S11D-31	II	-50.3456	-6.411853	805	14	2.56	45	50	n	n	y	n	y	n	n	n	n	2	40	14	43	y	n	n	high	high	FFB-canga	2
S11D-32	II	-50.344361	-6.411499	817	36	2.96	97	70.5	n	n	y	n	y	y	n	n	n	3	29	15	39	y	n	n	high	high	FFB-canga	1
S11D-33	II	-50.344072	-6.411616	801	111	9.18	489	995.5	n	y	y	y	y	y	y	n	y	6	116	61	130	y	n	n	high	high	FFB	2
S11D-35	II	-50.343439	-6.411462	829	37	7.32	133	185	n	n	y	y	y	y	n	n	n	4	60	33	79	y	y	n	max	max	FFB-canga	3
S11D-36	II	-50.343331	-6.411371	824	20	2.82	94	85	n	n	y	y	y	n	n	n	n	3	45	20	54	y	n	n	high	high	FFB	2
S11D-37	II	-50.359116	-6.413318	809	39	2.76	95	107	n	n	y	y	y	y	n	n	n	4	58	26	63	y	n	n	high	high	FFB-canga	3
S11D-38	II	-50.340898	-6.39742	714	19.5	6.95	105	307.5	n	n	y	y	y	y	y	n	n	5	35	27	51	y	n	n	high	high	FFB-canga	2
S11D-39	II	-50.341243	-6.396624	690	138.5	11.33	540	1080	n	y	y	n	y	y	y	n	n	4	114	65	121	y	y	y	max	max	canga	10
S11D-40	II	-50.325228	-6.41104	842	79	11.97	250	392.5	n	n	y	y	y	y	n	n	n	4	69	49	85	y	y	y	max	max	FFB	4
S11D-41	II	-50.325192	-6.411049	824	10.5	1.09	20.5	21.5	n	y	y	n	y	n	n	n	n	2	31	21	43	y	n	n	high	high	FFB	1
S11D-42	II	-50.323599	-6.412033	786	16	2.04	20.5	30.5	n	n	y	y	y	y	n	n	n	4	23	11	28	y	n	n	high	high	canga	1
S11D-43	II	-50.321915	-6.413587	753	37	4.2	132	256	n	n	y	y	y	y	y	n	n	5	100	58	118	y	n	n	high	high	canga	5
S11D-53	II	-50.321327	-6.407489	814	20	2.82	94	85	n	n	y	n	y	y	y	n	n	4	67	26	73	y	n	n	high	high	FFB-canga	3
S11D-55	II	-50.320487	-6.40681	803	109	7.66	387	557.5	n	n	y	y	y	y	y	n	y	6	68	41	76	y	n	n	high	high	FFB	2
S11D-57	II	-50.320586	-6.406701	810	81	2.52	78.5	51	n	n	y	y	y	y	y	n	n	5	36	19	45	y	n	n	high	high	FFB-canga	3
S11D-59	II	-50.31308	-6.40765	688	25	3.42	58	155	n	n	y	y	y	y	n	n	n	4	44	34	60	y	n	n	high	high	canga	1
S11D-60	II	-50.311879	-6.392995	717	12	1.67	16	9	n	n	y	n	y	y	n	n	n	3	42	26	51	y	n	n	high	max	FFB	3
S11D-64	II	-50.313752	-6.392228	686	196	32.5	1060	2553	n	n	y	y	y	y	y	y	n	6	89	63	106	y	y	n	max	max	FFB-canga	6
S11D-65	II	-50.313952	-6.391016	617	8.5	3.65	14.5	50	n	n	y	y	y	n	n	n	n	3	26	7	30	y	n	n	high	high	FFB-canga	1
S11D-69	II	-50.319176	-6.393149	675	21	4.51	56.5	55.5	n	n	n	n	y	y	n	n	n	2	32	24	44	y	n	n	high	high	canga	1
S11D-71	II	-50.319384	-6.392959	645	10.5	1.58	20.5	16	n	n	y	n	y	y	y	n	n	4	24	32	45	y	n	n	high	high	canga	2
S11D-72	II	-50.319601	-6.392987	632	16	4.12	94	237	n	n	y	n	n	n	n	n	n	1	30	15	38	y	n	n	high	high	canga	1
S11D-74	II	-50.318833	-6.392597	636	20	1.74	28.5	28.5	n	n	y	y	y	n	n	n	n	3	38	31	58	y	n	n	high	high	canga	2
S11D-76	II	-50.317087	-6.392703	684	32	1.27	166	448	n	n	y	y	y	n	n	n	n	3	43	26	55	y	n	n	high	high	FFB-canga	1
S11D-77	II	-50.316789	-6.392784	676	63.5	5.24	291	794.5	n	y	y	y	y	y	y	n	n	5	48	50	73	y	n	n	high	high	FFB-canga	2
S11D-78	II	-50.316518	-6.392766	670	133.5	22.59	672	1483	n	n	y	y	y	y	y	n	n	5	59	49	81	y	y	n	max	max	FFB-canga	8
S11D-79	II	-50.315867	-6.3929	698	42	10	91	155	n	n	y	y	y	y	y	n	n	5	44	39	65	y	y	n	max	max	FFB-canga	6
S11D-80	II	-50.316201	-6.393055	694	18	2.35	66.5	72.5	n	n	y	y	y	y	n	n	n	4	51	24	61	y	y	n	max	max	FFB-canga	7
S11D-81	II	-50.315098	-6.393144	735	81	8.15	180	290	n	n	y	y	y	y	n	n	n	4	69	53	99	y	y	n	max	max	FFB	5
S11D-82	II	-50.315188	-6.393307	736	7	2.19	25.5	20.5	n	n	y	n	y	n	n	n	n	2	14	8	20	y	n	n	high	high	FFB-canga	1
S11D-87	II	-50.323484	-6.396502	721	9	1.4	38	52	n	n	y	y	y	n	n	n	n	3	27	20	39	y	n	n	high	high	canga	1
S11D-88	II	-50.323376	-6.396112	727	31	1.2	169	260	n	n	y	n	y	n	y	n	n	3	37	28	45	y	n	n	high	high	canga	2
S11D-89	II	-50.322752	-6.39622	696	23.2	7.2	77.5	110	n	n	y	n	y	n	n	n	n	2	27	24	42	y	n	n	high	high	canga	2
S11D-92	II	-50.322355	-6.395496	686	11	0.6	20	40	n	n	y	n	y	n	n	n	n	2	30	14	37	y	n	n	high	high	canga	1
S11D-93	II	-50.322048	-6.395098	685	39.9	2	92.1	248.4	n	n	y	y	y	y	y	n	n	5	61	45	76	y	n	n	high	high	canga	2
S11D-94	II	-50.321859	-6.394935	682	25.5	1	48.7	107.2	n	n	y	y	y	y	n	n	n	4	61	33	74	y	n	n	high	high	canga	1
S11D-96	II	-50.324563	-6.394088	754	56.7	4.2	358.2	716.9	n	y	y	y	y	y	y	n	n	5	73	79	109	y	y	n	max	max	canga	4
SB-0007	VI	-49.993399	-6.316982	415	107.3	7.9	452	1112	y	y	y	y	y	y	y	n	n	5	57	46	72	y	y	n	max	max	mafica	3
SB-0012	VI	-49.89302	-6.313703	667	59.2	2	442.1	577	y	y	y	n	y	y	y	n	n	4	81	77	114	y	n	y	max	max	FFB-canga	3
SB-0016	VI	-50.000089	-6.312291	249	89	2.3	749.6	666	y	y	y	y	y	y	y	n	n	5	94	70	116	y	y	n	max	max	canga	2
SB-0019	VI	-50.002278	-6.311617	233	11.6	0.7	18.9	18	y	n	y	n	y	y	y	n	n	4	20	18	31	y	y	n	max	max	canga	1
SB-0026	VI	-49.99894	-6.31294	254	189.6	6.3	750.8	881	y	y	y	y	y	y	y	n	n	5	88	95	132	y	n	y	max	max	canga	1
SB-0028	VI	-50.001473	-6.311579	241	18.8	0.3	43.1	25	n	n	y	n	y	n	n	n	n	2	22	16	32	y	n	n	high	max	canga	1
SB-0040	VI	-49.896729	-6.31646	602	10.2	1.4	70.2	94	y	n	y	y	y	y	y	n	n	5	20	28	40	y	y	n	max	max	canga	1
SB-0041	VI	-49.895092	-6.316891	596	11.7	1.7	67.3	68	y	y	y	n	y	y	y	n	n	4	25	35	52	y	n	n	high	max	FFB-canga	1
SB-0042	VI	-49.895255	-6.316891	590	6.4	1.9	17.4	12	y	n	y	n	y	n	n	n	n	2	17	21	34	y	n	n	max	max	FFB	1
SB-0046	VI	-49.881906	-6.315624	600	63.9	2.6	191.3	440	y	y	y	y	y	y	n	n	n	4	50	50	77	y	n	n	max	max	FFB	2
SB-0047	VI	-49.894769	-6.315642	643	12.2	0.8	51.5	60	y	y	y	n	y	n	n	n	n	2	43	19	51	y	n	n	high	max	FFB	1
SB-0049	VI	-49.895138	-6.316629	624	97.7	1.8	354.4	580	y	y	y	y	y	y	y	n	n	5	54	60	83	y	n	y	high	max	FFB	2
SB-0050	VI	-49.886582	-6.301515	689	14.5	2.8	56.8	36	y	n	y	n	y	n	n	n	n	2	26	24	39	y	n	n	max	max	canga	2
SB-0052	VI	-49.880817	-6.313297	646	25.5	2.1	60.3	70	y	n	y	y	y	y	y	n	n	5	28	19	40	y	n	n	high	max	FFB	1
SB-0061	VI	-49.914809	-6.276846	323	6.4	0.7	20	34	y	y	y	n	y	y	n	n	n	3	24	16	36	y	n	n	high	max	canga	1
SB-0063	VI	-49.917955	-6.276699	320	7.5	0.4	32	31	y	y	y	n	y	y	n	n	n	3	16	20	30	y	n	n	high	high	canga	1
SB-0067	VI	-49.883235	-6.31143	706	9.9	0.8	38	27	y	n	y	n	y	n	y	n	n	3	25	19	33	y	n	n	high	max	FFB	1
SB-0068	VI	-49.918054	-6.277215	328	5.2	0.9	64.9	51	y	y	y	n	y	n	y	n	n	3	15	15	28	y	n	n	max	max	canga	1
SB-0070	VI	-49.886374	-6.301551	710	150.8	10.5	661.1	757	y	y	y	y	y	y	n	n	n	4	53	58	81	y	n	n	max	max	canga	3
SB-0071	VI	-49.886086	-6.301315	702	50.8	3.7	411.1	812	y	y	y	n	y	y	n	n	y	4	66	56	89	y	n	y	max	max	canga	2
SB-0073	VI	-49.9181	-6.276428	312	8	1.7	60.3	106	y	y	y	n	y	n	y	n	n	3	28	13	38	y	n	n	high	high	canga	1
SB-0076	VI	-49.918615	-6.276493	320	100	2.1	378.8	375	y	y	y	y	y	y	y	n	y	6	63	72	97	y	y	y	max	max	canga	3
SB-0077	VI	-49.868284	-6.311262	688	27.4	2.9	97.6	158	y	n	y	n	y	y	y	n	n	4	49	53	70	y	y	y	max	max	FFB	2
SB-0085	VI	-49.927789	-6.281423	485	97.7	9.7	655.3	814	y	y	y	n	y	y	y	n	y	5	75	106	126	y	n	y	high	max	FFB-canga	1
SB-0090	VI	-49.911773	-6.310993	678	89.4	1.5	211	238	y	n	y	n	y	y	y	n	y	5	73	60	100	y	y	n	max	max	canga	5
SB-0096	VI	-49.964186	-6.301422	231	13.4	0.9	77.5	74	y	n	y	y	y	y	y	n	n	5	49	44	69	y	n	n	high	high	canga	1
SB-0099	VI	-49.957996	-6.300469	244	12.5	0.7	54.4	73	n	n	y	n	y	y	n	n	n	3	36	34	59	y	n	n	max	max	FFB	2
SB-0102	VI	-49.946072	-6.305365	369	19	2	88.5	215	y	n	y	n	y	y	n	n	n	3	34	23	45	y	y	n	max	max	FFB	1
SB-0112	VI	-49.976802	-6.353527	331	16.1	3.3	51.3	36	y	n	n	n	y	n	y	n	n	2	NA	NA	NA	y	n	n	high	high	canga	1
SB-0114	VI	-49.977436	-6.353275	326	89	3.7	749.6	708	y	y	n	n	y	n	y	n	n	2	NA	NA	NA	y	n	n	high	max	canga	2
SB-0119	VI	-49.979071	-6.353893	338	16.2	0.7	65.2	91	y	n	n	n	y	n	n	n	n	1	NA	NA	NA	y	n	n	high	high	canga	1
SB-0120	VI	-49.979614	-6.353695	322	11.2	1.2	59.2	79	y	y	n	n	y	y	y	n	n	3	NA	NA	NA	y	n	n	high	high	canga	1
SB-0122	VI	-49.981078	-6.353671	313	10.2	0.8	43.5	33	y	y	n	y	y	n	n	n	n	2	NA	NA	NA	y	n	n	high	high	canga	1
SB-0123	VI	-49.985696	-6.354675	305	13.7	0.9	28.6	38	n	n	y	n	y	n	n	n	n	2	NA	NA	NA	y	n	n	max	max	canga	1
SB-0124	VI	-49.985995	-6.354621	328	50.3	1.4	130.5	117	y	n	y	n	y	y	y	n	n	4	NA	NA	NA	y	n	n	high	high	canga	1
SB-0129	VI	-49.986836	-6.354532	306	37.9	2.9	245.2	344	y	n	y	n	y	n	y	n	n	3	NA	NA	NA	y	y	n	max	max	canga	1
SB-0131	VI	-49.986555	-6.354523	300	7.2	1	26.4	45	y	n	n	n	y	n	n	n	n	1	NA	NA	NA	y	n	n	max	max	canga	1
SB-0137	VI	-49.831663	-6.320325	727	29.4	5.3	372	354	y	y	y	y	y	y	y	n	n	5	52	73	89	y	n	y	high	max	FFB-canga	1
SB-0139	VI	-49.831482	-6.320216	702	14	3.1	55.9	83	y	y	y	n	y	y	y	n	n	4	28	27	40	y	y	n	max	max	canga	1
SB-0142	VI	-49.818365	-6.304802	230	16.4	0.7	42.7	34	y	n	y	y	y	y	n	n	n	4	35	30	51	y	y	n	max	max	canga	1
SB-0147	VI	-49.827818	-6.301359	251	90.5	2.3	453	379	y	y	y	y	y	y	y	n	y	6	72	72	105	y	y	y	max	max	canga	1
SB-0150	VI	-49.841692	-6.350863	270	11.9	2.8	181.9	326	y	n	y	y	y	y	y	n	n	5	33	22	46	y	y	n	max	max	canga	1
SB-0152	VI	-49.841679	-6.348331	273	49.1	4.4	440.9	422	y	n	y	y	y	y	y	n	y	6	80	185	222	y	y	y	max	max	canga	3
SB-0155	VI	-49.841305	-6.346168	295	10.1	1	29	20	y	n	y	n	y	n	y	n	n	3	16	28	35	y	y	n	max	max	canga	1
SB-0161	VI	-49.850005	-6.336193	700	31.6	0.2	61.3	134	y	y	y	n	y	n	y	n	n	3	40	55	72	y	y	n	max	max	FFB	1
SB-0163	VI	-49.978538	-6.312213	347	14.6	6.5	18.6	19	n	n	y	y	y	y	n	n	n	4	NA	NA	NA	y	n	n	high	high	mafica	1
SB-0164	VI	-49.979016	-6.31756	513	26.2	4.3	57.2	82	y	n	n	n	y	n	y	n	n	2	NA	NA	NA	y	y	n	max	max	canga-mafica	3
SB-0168	VI	-49.97917	-6.317171	494	62.4	6.3	286.2	337	y	y	n	n	y	n	y	n	y	3	NA	NA	NA	y	n	n	high	high	canga	3
SB-0169	VI	-49.979007	-6.317379	483	62.3	10.9	184.2	329	y	n	n	n	y	n	n	n	n	1	NA	NA	NA	y	y	n	max	max	canga	5
SB-0171	VI	-49.878677	-6.312017	696	16.6	2.3	31.7	109	y	y	n	n	y	n	n	n	n	1	NA	NA	NA	y	n	n	high	high	FFB	1
SB-0172	VI	-49.879388	-6.313782	655	35.7	1.5	113.5	224	y	n	y	y	y	n	n	n	n	3	NA	NA	NA	y	y	n	max	max	FFB	1
SB-0174	VI	-49.880047	-6.314245	632	30	2.7	42.4	208	n	n	n	y	y	n	y	n	n	3	NA	NA	NA	y	n	n	high	high	FFB	1
SB-0175	VI	-49.880227	-6.314308	623	24.2	1.7	38.7	76	n	n	y	n	y	n	n	n	n	2	NA	NA	NA	y	n	n	high	high	FFB	1
SB-0176	VI	-49.880417	-6.314291	617	11.7	1.7	21.9	29	n	n	n	y	y	y	n	n	n	3	NA	NA	NA	y	n	n	high	high	FFB	1
SB-0177	VI	-49.880698	-6.313821	643	46.4	5.8	207.8	463	y	y	y	y	y	n	n	n	n	3	NA	NA	NA	y	n	n	max	max	FFB	2
SB-0178	VI	-49.880672	-6.313676	640	17.6	0.8	38.9	104	n	n	y	n	y	n	n	n	n	2	NA	NA	NA	y	n	n	high	high	FFB-mafica	1
SB-0179	VI	-49.880556	-6.312582	665	28	1	93.6	309	y	y	n	n	y	n	n	n	y	2	NA	NA	NA	y	n	n	high	high	canga-mafica	1
SB-0197	VI	-49.95273	-6.343511	443	20	1	40.2	40	y	y	y	n	y	y	y	n	n	4	NA	NA	NA	y	n	n	high	high	FFB	1
SB-0198	VI	-49.949545	-6.345024	407	8.7	2.9	24.7	32	y	n	n	n	y	n	y	n	n	2	NA	NA	NA	y	n	y	max	max	canga	1
SB-0199	VI	-49.949282	-6.345241	405	188.7	6.4	828.5	1220	y	y	n	n	y	n	y	n	n	2	NA	NA	NA	y	n	y	high	max	FFB	1
SB-0202	VI	-49.966814	-6.32583	680	13.1	0.7	26.6	28	y	n	y	y	y	y	n	n	n	4	NA	NA	NA	y	y	n	max	max	canga	2
SB-0207	VI	-49.959571	-6.335719	713	39.7	4.2	79.1	110	y	n	y	n	y	n	y	n	n	3	NA	NA	NA	y	y	y	max	max	canga	2
SB-0210	VI	-49.959925	-6.339374	692	21.1	1.8	57.2	46	n	n	y	n	y	n	n	n	n	2	NA	NA	NA	y	n	n	high	high	FFB	1
SB-0213	VI	-49.961116	-6.340778	701	28.4	5.7	97.2	130	n	n	n	n	y	y	y	n	n	3	NA	NA	NA	y	y	n	max	max	canga	1
SB-0214	VI	-49.975852	-6.303769	240	30	1.3	106.2	68	y	n	n	y	y	n	y	n	n	3	NA	NA	NA	y	n	n	high	high	canga	2
SB-0216	VI	-49.975924	-6.304023	254	10.4	0.7	17.5	13	n	n	y	y	y	n	n	n	n	3	NA	NA	NA	y	n	n	high	high	canga	1
SB-0218	VI	-49.975174	-6.345211	406	23.8	0.9	58	52	y	n	n	y	y	n	n	n	n	2	NA	NA	NA	y	n	n	high	high	canga	1
SB-0219	VI	-49.975254	-6.304121	250	89.5	2.1	154	98	n	n	n	n	y	n	n	n	n	1	NA	NA	NA	y	n	n	max	max	canga	3
SB-0222	VI	-49.99322	-6.358407	273	16.5	1.2	68.9	100	n	n	y	n	y	n	y	n	n	3	NA	NA	NA	y	n	n	high	high	canga	1
SB-0223	VI	-49.99275	-6.358125	289	12.3	0.7	18.2	17	n	n	n	n	y	n	n	n	n	1	NA	NA	NA	y	n	n	high	high	canga	1
SB-0229	VI	-49.995544	-6.343967	335	122.5	4.4	343.9	362	n	n	n	y	y	n	n	n	n	2	NA	NA	NA	y	y	y	max	max	canga	3
SB-0231	VI	-49.995908	-6.342574	347	22.1	1.2	59.9	36	n	n	y	n	y	y	n	n	n	3	NA	NA	NA	y	n	n	high	high	canga	1
SB-0236	VI	-49.90479	-6.343258	365	12.9	1.9	43.3	51	n	n	n	n	y	n	n	n	n	1	NA	NA	NA	y	n	n	high	high	canga	1
SB-0244	VI	-49.976821	-6.353346	334	32.4	2.2	179.6	210.4	y	y	y	n	y	n	n	n	n	2	NA	NA	NA	y	n	n	high	high	canga	1
