# Supplementary material for: Reconciling Mining with the Conservation of Cave Biodiversity: A Quantitative Baseline to Help Establish Conservation Priorities
Source: PLoS One. 2016 Dec 20;11(12):e0168348. doi: 10.1371/journal.pone.0168348 (PMC5173368; doi:10.1371/journal.pone.0168348)
Supplement: S2 Dataset — (ZIP) [file pone.0168348.s003.zip › Data_Scripts/Relevance_plots_V2.R]

library(ggplot2)
library(gridExtra)

###########Relevance dataset2
setwd("~/Dropbox/Rodolfo/ITV/Troglobios/R")
Cr <- read.csv("Cavedata-R4.csv", header=T)
names(Cr)
Cr <- Cr[,c(1:4,8,22:26)]
Cr <- Cr[complete.cases(Cr),]
Cr$Class_bio2 <- factor(Cr$Class_bio, levels=c("max","high","mid","low"))
Cr$Area.log <- log(Cr$Area)  
Cut <- as.numeric(summary(Cr$TR)[5])

#############Plots
MyPalette <- c("#CC0000", "#FF6600", "#FFCC00", "#FFFF99")

###RareTrog
RRtrog <- ggplot(Cr, aes(x=Area.log, y=RareTrog, col=Class_bio2)) + geom_point(size=8, alpha = 0.5)  +
  xlab(NULL) + 
  ylab("Rare troglobites") +  scale_y_discrete(labels=c("absent", "present")) + 
  #annotate("text",x=8,y=2.5,label="A", size=10, color = "black", face = "bold") +
  theme_minimal() + theme(axis.title.x = element_text(size=20, color = "black", face = "bold"),
                          axis.title.y = element_text(size=20, color = "black", face = "bold"),
                          axis.text.y = element_text(size=15, color = "black", face = "bold"),
                          legend.text=element_text(size=15), legend.title=element_text(size=15, face="bold"), 
                          legend.position="top") +
  scale_colour_manual(name="Relevance category\n(biological attributes)", values=MyPalette)

###Trog
Rtrog <- ggplot(Cr, aes(x=Area.log, y=Trog, col=Class_bio2)) + geom_point(size=8, alpha = 0.5)  +
  xlab(NULL) + 
  ylab("Troglobites") +  scale_y_discrete(labels=c("absent", "present")) + 
  #annotate("text",x=8,y=2.5,label="B", size=10, color = "black", face = "bold") +
  #annotate("text",x=1,y=8,label="A", size=10, color = "black", face = "bold") +
  theme_minimal() + theme(axis.title.x = element_text(size=20, color = "black", face = "bold"),
                          axis.title.y = element_text(size=20, color = "black", face = "bold"),
                          axis.text.y = element_text(size=15, color = "black", face = "bold"),
                          legend.position="none") +
  scale_colour_manual(name="Relevance category\n(biological attributes)", values=MyPalette)

##BATPOP
Rbat <- ggplot(Cr, aes(x=Area.log, y=BATPOP, col=Class_bio2)) + geom_point(size=8, alpha = 0.5)  +
  xlab("Cave area (log)") + 
  ylab("Bat populations") +  scale_y_discrete(labels=c("absent", "present")) + 
  #annotate("text",x=8,y=2.5,label="C", size=10, color = "black", face = "bold") +
  theme_minimal() + theme(axis.title.x = element_text(size=20, color = "black", face = "bold"),
                          axis.title.y = element_text(size=20, color = "black", face = "bold"),
                          axis.text.y = element_text(size=15, color = "black", face = "bold"),
                          legend.position="none") +
  scale_colour_manual(name="Relevance category\n(biological attributes)", values=MyPalette)

##Merged Cat_plots
tiff(filename = "R_catplots.tif",
     width = 20, height = 40, units = "cm",
     compression = "lzw", bg = "white", res = 400)


grid.arrange(RRtrog, Rtrog, Rbat, ncol=1, nrow=3)
dev.off()

###Richness detrended
Cr2 <- read.csv("Cavedata-R4.csv", header=T)
#names(Cr2)
Cr2 <- Cr2[,c(1:4,8,11,13,14,15,22,25,26)]
Cr2 <- Cr2[complete.cases(Cr2),]
Cr2$Class_bio2 <- factor(Cr2$Class_bio, levels=c("max","high","mid","low"))
Cr2$Area.log <- log(Cr2$Area)  

BMRF <- lme(TR ~ Area.log*Guano + WR + Det + Root + BATPOP, random = ~ 1| Report, 
            weights = varIdent(form = ~ 1| BATPOP), method="REML", data=Cr2)    
fixef(BMRF)
eff = c(1,2) #Int, Area.log
Cr2$pr.TR <- resid(BMRF, type="normalized") + model.matrix(BMRF)[,eff]%*%drop(as.matrix(fixef(BMRF)[eff]))
Cr2$fit.R = model.matrix(BMRF)[,eff]%*%drop(as.matrix(fixef(BMRF)[eff]))
Cr2$fit.R.lower = model.matrix(BMRF)[,eff]%*%intervals(BMRF)$fixed[eff,1]
Cr2$fit.R.upper = model.matrix(BMRF)[,eff]%*%intervals(BMRF)$fixed[eff,3] 
Cut.det <- as.numeric(unlist(strsplit(summary(Cr2$pr.TR)[5], ":"))[2])

Rtr.det <- ggplot(Cr2, aes(x=Area.log, y =pr.TR, col=Class_bio2)) + geom_point(size=4, alpha = 0.75) + 
  #geom_ribbon(aes(ymin = fit.R.lower, ymax = fit.R.upper), alpha = 0.25) + 
  geom_hline(yintercept = Cut.det, size = 1, linetype="dashed", col = "black") +
  geom_line(aes(y = fit.R), linetype="dashed", size = 1.2, col = "blue") +
  ylab("Total species richness") +
  xlab("Cave area (log)") + 
  theme_minimal() + theme(axis.title.y = element_text(size=20, color = "black", face = "bold"),
                          axis.title.x = element_text(size=20, color = "black", face = "bold"),
                          legend.title=element_text(size=10, face = "bold"), legend.text=element_text(size=15),
                          legend.justification=c(0,1), legend.position="top") +
  scale_colour_manual(name="Relevance category\n(biological attributes)", values=MyPalette)

Rtr.det 

#####Richness raw
Rtr <- ggplot(Cr, aes(Area.log, TR, col=Class_bio2)) + geom_point(size=4, alpha = 0.5) + #stat_smooth(size = 1.2, linetype="dashed", col = "black", method="loess") + #gam, loess, rlm
  #geom_hline(yintercept = Cut, size = 1, linetype="dashed", col = "black") +
  ylab("Species richness") +
  xlab("Cave area (log)") + 
  theme_minimal() + theme(axis.title.y = element_text(size=20, color = "black", face = "bold"),
                          axis.title.x = element_text(size=20, color = "black", face = "bold"),
                          legend.title=element_text(size=10, face = "bold"), legend.text=element_text(size=15),
                          legend.justification=c(0,1), legend.position="top") +
  scale_colour_manual(name="Relevance category\n(biological attributes)", values=MyPalette)
Rtr 

empty <- ggplot() + geom_point(aes(1, 1), colour = "white") + theme(plot.background = element_blank(), 
                                                                    panel.grid.major = element_blank(), panel.grid.minor = element_blank(), 
                                                                    panel.border = element_blank(), panel.background = element_blank(), axis.title.x = element_blank(), 
                                                                    axis.title.y = element_blank(), axis.text.x = element_blank(), axis.text.y = element_blank(), 
                                                                    axis.ticks = element_blank())

plot_bottom <- ggplot(Cr, aes(Area.log)) + geom_density(fill="black", alpha = 0.5) + #geom_vline(xintercept = 4.93, col = "#FF3333") +
  xlab(NULL) + ylab("Density") + scale_y_reverse() + theme_minimal() + theme(axis.title.y = element_text(size=20, color = "black", face = "bold"),axis.text.x=element_blank(), legend.position = "none")
plot_left <- ggplot(Cr, aes(TR)) + geom_density(fill="black", alpha = 0.5) + coord_flip() + scale_y_reverse() + #geom_vline(xintercept = 74, col = "#FF3333") +
  xlab(NULL) + ylab("Density") + theme_minimal() + theme(axis.title.x = element_text(size=20, color = "black", face = "bold"), axis.text.y=element_blank(), legend.position = "none")

tiff(filename = "Rtr_plot.tif",
     width = 20, height = 20, units = "cm",
     compression = "lzw", bg = "white", res = 400)

Rtr
grid.arrange(plot_left, Rtr.det, empty, plot_bottom, ncol = 2, nrow = 2, widths = c(1, 4), heights = c(4, 1))
dev.off()

########## Reclassification
Cr$Score_tr <- ifelse(Cr$TR>=Cut, 1, 0)
Cr$Score_trog <- ifelse(Cr$Trog=="y", 1, 0) 
Cr$Score_raretrog <- ifelse(Cr$RareTrog=="y", 1, 0) 
Cr$Score_batpop <- ifelse(Cr$BATPOP=="y", 1, 0) 
Cr$Score_tot <- Cr$Score_tr + Cr$Score_trog + Cr$Score_raretrog + Cr$Score_batpop
Cut2 <- median(Cr[Cr$Score_tot>=3,12])
table(Cr[Cr$Score_tot==4, 11])
table(Cr[Cr$Score_tot==3, 11])
table(Cr[Cr$Score_tot==2, 11])
table(Cr[Cr$Score_tot==1, 11])
table(Cr[Cr$Score_tot==0, 11])
nrow(Cr)
head(Cr, 20)

Rrec <- ggplot(Cr, aes(Area.log, Score_tot, col=Class_bio2)) + geom_point(size=5, alpha = 0.5) + #geom_smooth(size = 1.2, linetype="dashed", col = "black", method="lm", se=F) + #gam, loess, rlm
  #geom_vline(xintercept = Cut2, size = 1, linetype="dashed", col = "black") +
  ylab("Number of biodiversity indicators (0-4)") +
  xlab("Cave area (log)") + 
  theme_minimal() + theme(axis.title.y = element_text(size=20, color = "black", face = "bold"),
                          axis.title.x = element_text(size=20, color = "black", face = "bold"),
                          legend.title=element_text(size=10, face = "bold"), legend.text=element_text(size=15),
                          legend.justification=c(0,1), legend.position=c(0.76,0.27), legend.background = element_rect()) + #legend.position=c(0.65,0.27) / legend.position=c(0.08,1.02)
  scale_colour_manual(name="Relevance category\n(biological attributes)", values=MyPalette)

Rrec

empty <- ggplot() + geom_point(aes(1, 1), colour = "white") + theme(plot.background = element_blank(), 
                                                                    panel.grid.major = element_blank(), panel.grid.minor = element_blank(), 
                                                                    panel.border = element_blank(), panel.background = element_blank(), axis.title.x = element_blank(), 
                                                                    axis.title.y = element_blank(), axis.text.x = element_blank(), axis.text.y = element_blank(), 
                                                                    axis.ticks = element_blank())

plot_bottom <- ggplot(Cr, aes(Area.log)) + geom_density(fill="black", alpha = 0.5) + geom_vline(xintercept = Cut2, size = 1, linetype="dashed", col = "black") +
  xlab(NULL) + ylab("Density") + scale_y_reverse() + theme_minimal() + theme(axis.title.y = element_text(size=20, color = "black", face = "bold"),axis.text.x=element_blank(), legend.position = "none")
plot_left <- ggplot(Cr, aes(Score_tot)) + geom_density(fill="black", alpha = 0.5) + coord_flip() + scale_y_reverse() + #geom_vline(xintercept = 74, col = "#FF3333") +
  xlab(NULL) + ylab("Density") + theme_minimal() + theme(axis.title.x = element_text(size=20, color = "black", face = "bold"), axis.text.y=element_blank(), legend.position = "none")

tiff(filename = "Rrec_densplots.tif",
     width = 25, height = 25, units = "cm",
     compression = "lzw", bg = "white", res = 400)

grid.arrange(plot_left, Rrec, empty, plot_bottom, ncol = 2, nrow = 2, widths = c(1, 4), heights = c(4, 1))
dev.off()


###Richness of troglobites
Trog <- read.csv("Trogdata-FV.csv", header=T)
names(Trog)
Trog <- Trog[Trog$Trog=="y", ]
Trog <- Trog[,c(1:4,22,26,29)]
Trog <- Trog[complete.cases(Trog),]
Trog$Class_bio2 <- factor(Trog$Class_bio, levels=c("max","high","mid","low"))
nrow(Trog)

MyPalette <- c("#CC0000", "#FF6600", "#FFCC00", "#FFFF99")

TR_TrogR <- ggplot(Trog, aes(y=TR, x=TrogR, col=Class_bio2)) + geom_point(size=4, alpha = 0.5) + #stat_smooth(size = 1.2, linetype="dashed", col = "black", method="lm") + #gam, loess, rlm
  #geom_hline(yintercept = Cut, size = 1, linetype="dashed", col = "black") +
  ylab("Species richness (total)") +
  xlab("Species richness (troglobitic species)") + xlim(0,13) +
  theme_minimal() + theme(axis.title.y = element_text(size=20, color = "black", face = "bold"),
                          axis.title.x = element_text(size=20, color = "black", face = "bold"),
                          legend.title=element_text(size=10, face = "bold"), legend.text=element_text(size=15),
                          legend.justification=c(0,1), legend.position="top") +
  scale_colour_manual(name="Relevance category\n(biological attributes)", values=MyPalette)

tiff(filename = "TR_TrogR.tif",
     width = 20, height = 20, units = "cm",
     compression = "lzw", bg = "white", res = 400)

TR_TrogR
dev.off()
