# Supplementary material for: Reconciling Mining with the Conservation of Cave Biodiversity: A Quantitative Baseline to Help Establish Conservation Priorities
Source: PLoS One. 2016 Dec 20;11(12):e0168348. doi: 10.1371/journal.pone.0168348 (PMC5173368; doi:10.1371/journal.pone.0168348)
Supplement: S2 Dataset — (ZIP) [file pone.0168348.s003.zip › Data_Scripts/Biocave_V9.R]

library(lme4)
library(nlme)
library(MuMIn)
library(ggplot2)
library(MASS)
library(lmerTest)
library(gridExtra)

##Set wd
setwd("/home/rodolfojaffe/Dropbox/Rodolfo/ITV/Troglobios/R") ##ITV
source("overdisp_fun.R")
list.files()


###########Models dataset
C <- read.csv("Cavedata-R4.csv", header=T)
names(C)
C <- C[,c(1:18,22,25,28)]
C <- C[complete.cases(C),]
##Transformations
C$ID <- c(1:length(C$Cave))
C$Slope.log <- log(C$Slope)
C$Area.log <- log(C$Area)  
C$Altitude.s <- scale(C$Altitude, scale=T)

##Outliers & diagnostic plots
summary(C)

dotchart(C$Slope)
dotchart(C$Volume)
dotchart(C$Altitude)
dotchart(C$TTRes)
dotchart(C$TR)
dotchart(C$Long)
dotchart(C$Lat) 

hist(log((C$TR)))
shapiro.test(log(C$TR))

hist(log(C$Area))
hist(log(C$Volume))
hist(log(C$Slope))
hist((C$Altitude))

###HP, Slope, Area & Volume
Cp <- C[,c(6,8,9)]
head(Cp)
cor(Cp)

library(corrgram)
names(Cp)
corrgram(Cp, order=FALSE, lower.panel=panel.pie,
         upper.panel=panel.ellipse, text.panel=panel.txt,
         labels=c("HP", "Area", "Volume")) ##Volume

PC <- princomp(Cp)
summary(PC)
plot(PC)
cor(Cp$HP, PC$scores[,1])
cor(Cp$Area, PC$scores[,1])
cor(Cp$Volume, PC$scores[,1]) 

###################################################################
############################## Richness ###########################
###################################################################

########################### Model type ########################### 
nrow(C)
cont=glmerControl(optimizer="bobyqa", optCtrl=list(maxfun=100000))
M0 <- glmer(TR ~ Altitude.s + Slope.log + Area.log + PW + WR + Veg + Det + Root + Guano + Ofez + RB  + Car  + BATPOP + + Lito + (1|Report), family=poisson(link="log"), control=cont, data=C) ##leaving TTRes out
overdisp_fun(M0) ##Overdispersion
plot(M0)

M1 <- glmer(TR ~ Altitude.s + Slope.log + Area.log + PW + WR + Veg + Det + Root + Guano + Ofez + RB  + Car  + BATPOP + Lito + (1|ID) + (1|Report), family=poisson(link="log"), control=cont, data=C)
overdisp_fun(M1) ##OK
plot(M1) ##Bad
summary(M1) ##Report variance =0.08

FIT=fitted(M1)
RES=resid(M1, type="deviance")
plot(FIT, RES) ; abline(0,0, col="red")

M1_nb <- glmer.nb(TR ~ Altitude.s + Slope.log + Area.log + PW + WR + Veg + Det + Root + Guano + Ofez + RB  + Car  + BATPOP + Lito + (1|Report), data=C, control=cont) ##
plot(M1_nb) ##OK
summary(M1_nb) ##Report variance=0.08, remove random effect (glm)

FIT=fitted(M1_nb)
RES=resid(M1_nb, type="deviance")
plot(FIT, RES) ; abline(0,0, col="red")
qqnorm(RES)
qqline(RES)
hist(RES)  

M2 <- glm.nb(TR ~ Altitude.s + Slope.log + Area.log + PW + WR + Veg + Det + Root + Guano + Ofez + RB  + Car  + BATPOP + Lito, data=C) 
plot(M2) ##OK
summary(M2)

M3 <- lmer(TR ~ Altitude.s + Slope.log + Area.log + PW + WR + Veg + Det + Root + Guano + Ofez + RB  + Car  + BATPOP + Lito + (1|Report), data=C)
summary(M3) 
plot(M3) ##OK!

FIT=fitted(M3)
RES=resid(M3, type="deviance")
plot(FIT, RES) ; abline(0,0, col="red")
qqnorm(RES)
qqline(RES)
hist(RES)  

M4 <- gls(TR ~ Altitude.s + Slope.log + Area.log + PW + WR + Veg + Det + Root + Guano + Ofez + RB  + Car  + BATPOP + Lito, method="REML", data=C)
M5 <- lme(TR ~ Altitude.s + Slope.log + Area.log + PW + WR + Veg + Det + Root + Guano + Ofez + RB  + Car  + BATPOP + Lito, random = ~ 1| Report, method="REML", data=C)
model.sel(M4, M5) ##Keep random effect!
anova(M4, M5)
plot(M5)

FIT=fitted(M5)
RES=resid(M5, type="pearson")
plot(FIT, RES) ; abline(0,0, col="red")
qqnorm(RES)
qqline(RES)
hist(RES)  

plot(C$Lat, RES) ; abline(0,0, col="red")
plot(C$Long, RES) ; abline(0,0, col="red")
plot(C$Altitude.s, RES) ; abline(0,0, col="red")
plot(C$Slope.log, RES) ; abline(0,0, col="red")
plot(C$Area.log, RES) ; abline(0,0, col="red")
plot(C$PW, RES) ; abline(0,0, col="red")
plot(C$WR, RES) ; abline(0,0, col="red")
plot(C$Veg, RES) ; abline(0,0, col="red")
plot(C$Det, RES) ; abline(0,0, col="red")
plot(C$Root, RES) ; abline(0,0, col="red")
plot(C$Guano, RES) ; abline(0,0, col="red")
plot(C$Ofez, RES) ; abline(0,0, col="red")
plot(C$RB, RES) ; abline(0,0, col="red")
plot(C$Car, RES) ; abline(0,0, col="red")
plot(C$BATPOP, RES) ; abline(0,0, col="red") ##Het variance...
plot(C$Lito, RES) ; abline(0,0, col="red") 

########################### Model selection ########################### 
#####LRT
#lmer(TR ~ Altitude.s + Slope.log + Area.log + PW + WR + Veg + Det + Root + Guano + Ofez + RB  + Car  + BATPOP + Lito + (1|Report),  data=C)
BMR_lmer <- lmer(TR ~ Area.log + WR + Det + Root + Guano + RB  + BATPOP + (1|Report), data=C)
drop1(BMR_lmer, test="Chisq")

plot(BMR_lmer)

###Test polynomial fit
BMR_lmer <- lmer(TR ~ Area.log + WR + Det + Root + Guano + RB  + BATPOP + (1|Report), data=C)
BMR_lmer1 <- lmer(TR ~ Area.log + I(Area.log^2) + WR + Det + Root + Guano + RB  + BATPOP + (1|Report), data=C)
model.sel(BMR_lmer, BMR_lmer1) ###BMR_lmer1 is better
anova(BMR_lmer, BMR_lmer1)
summary(BMR_lmer1)

###Interactions 
BMR_lmer2 <- lmer(TR ~ Area.log*WR + Det + Root + Guano + RB  + BATPOP + (1|Report), data=C)
BMR_lmer3 <- lmer(TR ~ Area.log*Det + WR + Root + Guano + RB  + BATPOP + (1|Report), data=C)
BMR_lmer4 <- lmer(TR ~ Area.log*Root + WR + Det + Guano + RB  + BATPOP + (1|Report), data=C)
BMR_lmer5 <- lmer(TR ~ Area.log*Guano + WR + Det + Root + RB  + BATPOP + (1|Report), data=C)
BMR_lmer6 <- lmer(TR ~ Area.log*RB + WR + Det + Root + Guano + BATPOP + (1|Report), data=C)
BMR_lmer7 <- lmer(TR ~ Area.log*BATPOP + WR + Det + Root + Guano + RB + (1|Report), data=C)

model.sel(BMR_lmer, BMR_lmer2, BMR_lmer3, BMR_lmer4, BMR_lmer5, BMR_lmer6, BMR_lmer7) # BMR_lmer5
anova(BMR_lmer, BMR_lmer5)
anova(BMR_lmer, BMR_lmer7)
anova(BMR_lmer, BMR_lmer3)

ggplot(C, aes(x=Area.log, y=TR, col=Guano)) + geom_point() + geom_smooth(method="lm") ##Include
ggplot(C, aes(x=Area.log, y=TR, col=BATPOP)) + geom_point() + geom_smooth(method="lm") ##Include
ggplot(C, aes(x=Area.log, y=TR, col=Det)) + geom_point() + geom_smooth(method="lm") ##Include

BMR_lmer8 <- lmer(TR ~ Area.log*Guano + Area.log*Det + WR + Det + Root + RB  + BATPOP + (1|Report), data=C)
anova(BMR_lmer5, BMR_lmer8) ###BMR_lmer5

BMR_lmer9 <- lmer(TR ~ Area.log*Guano + Area.log*BATPOP + WR + Det + Root + RB  + BATPOP + (1|Report), data=C)
anova(BMR_lmer5, BMR_lmer9) ###BMR_lmer5

BMR_lmer10 <- lmer(TR ~ Area.log*Guano + I(Area.log^2) + WR + Det + Root + RB  + BATPOP + (1|Report), data=C)
BMR_lmer11 <- lmer(TR ~ Area.log + I(Area.log^2)*Guano + WR + Det + Root + RB  + BATPOP + (1|Report), data=C)
model.sel(BMR_lmer5, BMR_lmer10, BMR_lmer11) #Polynomial fit is better but more difficult to interpret...
anova(BMR_lmer5, BMR_lmer10) 
summary(BMR_lmer10)
summary(BMR_lmer5)

###Best models
BMR_lmer5 <- lmer(TR ~ Area.log*Guano + WR + Det + Root + RB  + BATPOP + (1|Report), data=C)
drop1(BMR_lmer5, test="Chisq")

RES <- resid(BMR_lmer5, type="deviance"); FIT <- fitted(BMR_lmer5)

plot(RES ~ FIT, data=C); abline(0,0, col="red")
hist(RES)
qqnorm(RES) ; qqline(RES)
plot(RES ~ Area.log, data=C)
plot(RES ~  WR, data=C)
plot(RES ~Det, data=C)
plot(RES ~Root, data=C)
plot(RES ~Guano, data=C)
plot(RES ~RB, data=C)
plot(RES ~BATPOP, data=C) ##Unequal variance

##Variance structure (BATPOP)
BMR_lmerv <- lme(TR ~ Area.log*Guano + WR + Det + Root + RB  + BATPOP, random = ~ 1| Report, 
          method="REML", data=C)

BMR_lmerv1 <- lme(TR ~ Area.log*Guano + WR + Det + Root + RB  + BATPOP, random = ~ 1| Report, 
           weights = varIdent(form = ~ 1| BATPOP), method="REML", data=C)

model.sel(BMR_lmerv, BMR_lmerv1) ##BMR_lmerv1 is better
anova(BMR_lmerv, BMR_lmerv1)

RES <- resid(BMR_lmerv1, type="normalized")
plot(RES ~ fitted(BMR_lmerv1), data=C); abline(0,0, col="red")
plot(RES ~ BATPOP, data=C) ##OK

##Final LRT
BMR_lmerv1 <- lme(TR ~ Area.log*Guano + WR + Det + Root + BATPOP, random = ~ 1| Report, 
            weights = varIdent(form = ~ 1| BATPOP), method="ML", data=C)       
drop1(BMR_lmerv1, test="Chisq") ##RB is out

#####################Final model
BMRF <- lme(TR ~ Area.log*Guano + WR + Det + Root + BATPOP, random = ~ 1| Report, 
            weights = varIdent(form = ~ 1| BATPOP), method="REML", data=C)     
summary(BMRF)

table(C$Guano)
table(C$WR)
table(C$Det)
table(C$Root) #n=22
table(C$RB) ## y=11
table(C$BATPOP)

##########Model validation
RES <- resid(BMRF, type="pearson"); FIT <- fitted(BMRF)

plot(RES ~ FIT, data=C); abline(0,0, col="red")
hist(RES)
qqnorm(RES) ; qqline(RES)
plot(RES ~ Area.log, data=C)
plot(RES ~  WR, data=C)
plot(RES ~Det, data=C)
plot(RES ~Root, data=C)
plot(RES ~Guano, data=C)
plot(RES ~RB, data=C)
plot(RES ~BATPOP, data=C) 

######Test for spatial autocorrelation
acf(RES)

nrow(C[duplicated(C$Long), ])
nrow(C[duplicated(C$Lat), ])

Cc <- C[!duplicated(C$Long), ] ##Remove duplicated coordinates

#cont <- lmeControl(maxIter=100, msMaxIter=300, msMaxEval=500, msVerbose=TRUE, opt="optim")
BMRF <- lme(TR ~ Area.log*Guano + WR + Det + Root + RB  + BATPOP, random = ~ 1| Report, 
            weights = varIdent(form = ~ 1| BATPOP), method="REML", data=Cc)     

BMRF2 <- lme(TR ~ Area.log*Guano + WR + Det + Root + RB  + BATPOP, random = ~ 1| Report, 
             weights = varIdent(form = ~ 1| BATPOP), correlation = corSpher(form = ~ Long + Lat, nugget = FALSE), method="REML", data=C) ##nugget=F because samples do not share coordinates

BMRF3 <- lme(TR ~ Area.log*Guano + WR + Det + Root + RB  + BATPOP, random = ~ 1| Report, 
             weights = varIdent(form = ~ 1| BATPOP), correlation = corLin(form = ~ Long + Lat, nugget = FALSE), method="REML", data=Cc)

BMRF4 <- lme(TR ~ Area.log*Guano + WR + Det + Root + RB  + BATPOP, random = ~ 1| Report, 
             weights = varIdent(form = ~ 1| BATPOP), correlation = corRatio(form = ~ Long + Lat, nugget = FALSE), method="REML", data=Cc)

BMRF5 <- lme(TR ~ Area.log*Guano + WR + Det + Root + RB  + BATPOP, random = ~ 1| Report, 
             weights = varIdent(form = ~ 1| BATPOP), correlation = corGaus(form = ~ Long + Lat, nugget = FALSE), method="REML", data=Cc)

BMRF6<- lme(TR ~ Area.log*Guano + WR + Det + Root + RB  + BATPOP, random = ~ 1| Report, 
            weights = varIdent(form = ~ 1| BATPOP), correlation = corExp(form = ~ Long + Lat, nugget = FALSE), method="REML", data=Cc)

model.sel(BMRF, BMRF2, BMRF3, BMRF4, BMRF5, BMRF6) ##No correlation structure needed!

anova(BMRF, BMRF4)
anova(BMRF, BMRF6)

###Test Water Reservoires & Percolating water alone
BMR_pw <- lmer(TR ~ PW + (1 | Report), data=C)  
BMR_wr <- lmer(TR ~ WR + (1 | Report), data=C)  
summary(BMR_pw)
summary(BMR_wr)

boxplot(TR ~ PW, data=C)
boxplot(TR ~ WR, data=C)

#### Test correlation with richness of troglobitic species in data subset
Trog <- read.csv("Trogdata-FV.csv", header=T)
nrow(Trog)
Trog <- Trog[Trog$Trog=="y", ]
Trog <- Trog[,c(1:4,8,11,13,14,15,22,25,29)]
Trog <- Trog[complete.cases(Trog),]
Trog$Area.log <- log(Trog$Area)  


dotchart(Trog$TrogR)
hist(Trog$TrogR)

cor.test(Trog$TR, Trog$TrogR)
cor.test(Trog[Trog$TrogR>0, "TR"], Trog[Trog$TrogR>0, "TrogR"])

plot(Trog$TR, Trog$TrogR)

BMRF_TrogR <- lme(TR ~ Area.log*Guano + WR + Det + Root + BATPOP + TrogR, random = ~ 1| Report, 
              weights = varIdent(form = ~ 1| BATPOP), method="REML", data=Trog)  
summary(BMRF_TrogR)

############################################### Plots ############################################### 
BMRF <- lme(TR ~ Area.log*Guano + WR + Det + Root + BATPOP, random = ~ 1| Report, 
            weights = varIdent(form = ~ 1| BATPOP), method="REML", data=C)    
summary(BMRF)

##Area (raw)
Araw <- ggplot(C, aes(Area.log, TR)) + geom_point(size=4, alpha = 0.75) + geom_smooth(size = 1.2, linetype="dashed", col = "black", method="loess", level = 0.95) + #gam, loess, rlm
  ylab("Total species richness") +
  xlab("Cave area (log)") + 
  theme_minimal() + theme(axis.title.y = element_text(size=15, color = "black", face = "bold"),
                          axis.title.x = element_text(size=20, color = "black", face = "bold")) + scale_colour_brewer(name="Relevance", palette="Set1")
Araw

##Area (detrended)
fixef(BMRF)
eff = c(1,2) #Int, Area.log
C$pr.TR <- resid(BMRF, type="normalized") + model.matrix(BMRF)[,eff]%*%drop(as.matrix(fixef(BMRF)[eff]))
C$fit.R = model.matrix(BMRF)[,eff]%*%drop(as.matrix(fixef(BMRF)[eff]))
C$fit.R.lower = model.matrix(BMRF)[,eff]%*%intervals(BMRF)$fixed[eff,1]
C$fit.R.upper = model.matrix(BMRF)[,eff]%*%intervals(BMRF)$fixed[eff,3] 

Adet <- ggplot(C, aes(x=Area.log, y =pr.TR)) + geom_point(size=4, alpha = 0.75) + 
  #geom_ribbon(aes(ymin = fit.R.lower, ymax = fit.R.upper), alpha = 0.25) + 
  geom_line(aes(y = fit.R), linetype="dashed", size = 1.2, col = "blue") +
  ylab("Total species richness") +
  xlab("Cave area (log)") + 
  theme_minimal() + theme(axis.title.y = element_text(size=15, color = "black", face = "bold"),
                          axis.title.x = element_text(size=20, color = "black", face = "bold"))

Adet 

###Reports
Arep <- ggplot(C, aes(Area.log, TR, col=Report)) + geom_point(size=4, alpha = 0.75) + geom_smooth(size = 1.2, linetype="dashed", col = "black", method="lm", se=F) + #gam, loess, rlm
  ylab("Total species richness") +
  xlab("Cave area (log)") + 
  theme_minimal() + theme(axis.title.y = element_text(size=20, color = "black", face = "bold"),
                          axis.title.x = element_text(size=20, color = "black", face = "bold")) +
                          scale_colour_brewer(name="Report", palette="Set1")

Arep

###Interactions
levels(C$Guano) = c("absent","present")
Rguano <- ggplot(C, aes(Area.log, TR, group=Guano, col=Guano)) + geom_point(size=4, alpha = 0.75) + geom_smooth(size = 1.2, linetype="dashed", method="lm", se=F) + #gam, loess, rlm
  ylab("Total species richness") +
  xlab("Cave area (log)") + 
    theme_minimal() + theme(axis.title.y = element_text(size=20, color = "black", face = "bold"),
                          axis.title.x = element_text(size=20, color = "black", face = "bold"),
                          legend.title=element_text(size=15, face = "bold"), legend.text=element_text(size=15), legend.position="top") + 
  scale_colour_brewer(name="Guano", palette="Set1")

Rguano

fixef(BMRF)
summary(C$Guano)
eff = c(1,2,3,8) #Add interaction (8)
C$pr.TR <- resid(BMRF, type="normalized") + model.matrix(BMRF)[,eff]%*%drop(as.matrix(fixef(BMRF)[eff]))
C$fit.R = model.matrix(BMRF)[,eff]%*%drop(as.matrix(fixef(BMRF)[eff]))
#C$fit.R.lower = model.matrix(BMRF)[,eff]%*%intervals(BMRF)$fixed[eff,1]
#C$fit.R.upper = model.matrix(BMRF)[,eff]%*%intervals(BMRF)$fixed[eff,3] 

Rguano.det <- ggplot(C, aes(Area.log, pr.TR, group=Guano)) + geom_point(aes(shape = factor(Guano)), size=4) + geom_smooth(size = 1, linetype="dashed", method="lm", se=F, colour="black") + #gam, loess, rlm
  ylab("Species richness (detrended)") +
  xlab("Cave area (log)") + 
  annotate("text",x=1.5,y=114,label="A", size=10) +
  theme_minimal() + theme(axis.title.y = element_text(size=15, color = "black", face = "bold"),
                          axis.title.x = element_text(size=20, color = "black", face = "bold"),
                          legend.title=element_text(size=10, face = "bold"), legend.text=element_text(size=10),
                          legend.justification=c(0,1), legend.position=c(0.65,0.2), legend.background = element_rect()) +
  scale_shape(solid = FALSE, guide = guide_legend(title = "Guano")) 

Rguano.det 

tiff(filename = "Rguano.det.tif",
     width = 20, height = 20, units = "cm",
     compression = "lzw", bg = "white", res = 400)

Rguano
Rguano.det 
dev.off()

####Boxplots: WR + Det + Root + RB  + BATPOP
##WR
ggplot(C, aes(x=WR, y =TR)) +  geom_boxplot(, outlier.size=0)

fixef(BMRF)
summary(C$WR)
eff = c(1,4) #Int, WR
C$pr.TR <- resid(BMRF, type="normalized") + model.matrix(BMRF)[,eff]%*%drop(as.matrix(fixef(BMRF)[eff]))
C$fit.R = model.matrix(BMRF)[,eff]%*%drop(as.matrix(fixef(BMRF)[eff]))
C$fit.R.lower = model.matrix(BMRF)[,eff]%*%intervals(BMRF)$fixed[eff,1]
C$fit.R.upper = model.matrix(BMRF)[,eff]%*%intervals(BMRF)$fixed[eff,3] 

BoxWR <- ggplot(C, aes(x=WR, y =pr.TR)) +  geom_boxplot(outlier.shape = NA, fill="gray") + #geom_point(size=4, alpha = 0.75) +
  ylab("Species richness (detrended)") + 
  annotate("text",x=c(1,2),y=c(-0.45,-4.20),label=c("(572)","(161)"), size=6) +
  annotate("text",x=0.5,y=2,label="B", size=10) +
  xlab("Water reservoirs") +  
  ylim(c(-7.5,2)) +
  scale_x_discrete(labels=c("absent","present")) +
  theme_minimal() + theme(axis.title.x = element_text(size=20, color = "black", face = "bold"),
                          axis.title.y = element_text(size=15, color = "black", face = "bold"),
                          axis.text.x = element_text(size=15, color = "black", face = "bold"))
BoxWR


tiff(filename = "Box_Guano_WR.tif",
     width = 20, height = 20, units = "cm",
     compression = "lzw", bg = "white", res = 400)

grid.arrange(Rguano.det, BoxWR, ncol=2)
dev.off()

##Det
fixef(BMRF)
summary(C$Det)
eff = c(1,5) #Int, Det
C$pr.TR <- resid(BMRF, type="normalized") + model.matrix(BMRF)[,eff]%*%drop(as.matrix(fixef(BMRF)[eff]))
C$fit.R = model.matrix(BMRF)[,eff]%*%drop(as.matrix(fixef(BMRF)[eff]))
C$fit.R.lower = model.matrix(BMRF)[,eff]%*%intervals(BMRF)$fixed[eff,1]
C$fit.R.upper = model.matrix(BMRF)[,eff]%*%intervals(BMRF)$fixed[eff,3] 

BoxDet <- ggplot(C, aes(x=Det, y =pr.TR)) +  geom_boxplot(outlier.size=0) + #geom_point(size=4, alpha = 0.75) +
  ylab("Total species richness") + #annotate("text",x=c(1,2),y=c(12,28),label=c("(179)","(258)")) +
  xlab("Detritus") +  
  scale_x_discrete(labels=c("absent","present")) +
  theme_minimal() + theme(axis.title.x = element_text(size=20, color = "black", face = "bold"),
                          axis.title.y = element_text(size=15, color = "black", face = "bold"),
                          axis.text.x = element_text(size=15, color = "black", face = "bold"))
BoxDet 

##Root
fixef(BMRF)
summary(C$Root)
eff = c(1,6) #Int, Root
C$pr.TR <- resid(BMRF, type="normalized") + model.matrix(BMRF)[,eff]%*%drop(as.matrix(fixef(BMRF)[eff]))
C$fit.R = model.matrix(BMRF)[,eff]%*%drop(as.matrix(fixef(BMRF)[eff]))
C$fit.R.lower = model.matrix(BMRF)[,eff]%*%intervals(BMRF)$fixed[eff,1]
C$fit.R.upper = model.matrix(BMRF)[,eff]%*%intervals(BMRF)$fixed[eff,3] 

BoxRoot <- ggplot(C, aes(x=Root, y =pr.TR)) +  geom_boxplot(outlier.size=0) + #geom_point(size=4, alpha = 0.75) +
  ylab("Total species richness") + #annotate("text",x=c(1,2),y=c(12,35),label=c("(15)","(422)")) +
  xlab("Roots") +  
  scale_x_discrete(labels=c("absent","present")) +
  theme_minimal() + theme(axis.title.x = element_text(size=20, color = "black", face = "bold"),
                          axis.title.y = element_text(size=15, color = "black", face = "bold"),
                          axis.text.x = element_text(size=15, color = "black", face = "bold"))
BoxRoot

##Guano
fixef(BMRF)
summary(C$Guano)
eff = c(1,3,8) #Add interaction (8)
C$pr.TR <- resid(BMRF, type="normalized") + model.matrix(BMRF)[,eff]%*%drop(as.matrix(fixef(BMRF)[eff]))
C$fit.R = model.matrix(BMRF)[,eff]%*%drop(as.matrix(fixef(BMRF)[eff]))
C$fit.R.lower = model.matrix(BMRF)[,eff]%*%intervals(BMRF)$fixed[eff,1]
C$fit.R.upper = model.matrix(BMRF)[,eff]%*%intervals(BMRF)$fixed[eff,3] 

BoxGuano <- ggplot(C, aes(x=Guano, y =pr.TR)) +  geom_boxplot(outlier.size=0) + #geom_point(size=4, alpha = 0.75) +
  ylab("Total species richness") + #annotate("text",x=c(1,2),y=c(12,28),label=c("(237)","(200)")) +
  xlab("Guano") +  
  scale_x_discrete(labels=c("absent","present")) +
  theme_minimal() + theme(axis.title.x = element_text(size=20, color = "black", face = "bold"),
                          axis.title.y = element_text(size=15, color = "black", face = "bold"),
                          axis.text.x = element_text(size=15, color = "black", face = "bold"))
BoxGuano

##BATPOP
fixef(BMRF)
summary(C$BATPOP)
eff = c(1,7) #Int, BATPOP
C$pr.TR <- resid(BMRF, type="normalized") + model.matrix(BMRF)[,eff]%*%drop(as.matrix(fixef(BMRF)[eff]))
C$fit.R = model.matrix(BMRF)[,eff]%*%drop(as.matrix(fixef(BMRF)[eff]))
C$fit.R.lower = model.matrix(BMRF)[,eff]%*%intervals(BMRF)$fixed[eff,1]
C$fit.R.upper = model.matrix(BMRF)[,eff]%*%intervals(BMRF)$fixed[eff,3] 

BoxBPop <- ggplot(C, aes(x=BATPOP, y =pr.TR)) +  geom_boxplot(outlier.size=0) + #geom_point(size=4, alpha = 0.75) +
  ylab("Total species richness (detrended)") + annotate("text",x=c(1,2),y=c(8,25),label=c("(683)","(50)")) +
  xlab("Bat population") +  
  scale_x_discrete(labels=c("absent","present")) +
  theme_minimal() + theme(axis.title.x = element_text(size=20, color = "black", face = "bold"),
                          axis.title.y = element_text(size=20, color = "black", face = "bold"),
                          axis.text.x = element_text(size=15, color = "black", face = "bold"))
BoxBPop

tiff(filename = "BoxBPop2.tif",
     width = 15, height = 15, units = "cm",
     compression = "lzw", bg = "white", res = 400)

BoxWR
BoxDet
BoxRoot
BoxGuano
BoxOfez
BoxRB
BoxBPop2

dev.off()

###################################################################
############################## Trog ###########################
###################################################################

########Models dataset
C2 <- read.csv("Cavedata-R4.csv", header=T)
C2 <- C2[,c(1:18,23:25,28)]
C2 <- C2[complete.cases(C2),]
##Transformations
C2$ID <- c(1:length(C2$Cave))
C2$Slope.log <- log(C2$Slope)
C2$Area.log <- log(C2$Area)  
C2$Altitude.s <- scale(C2$Altitude, scale=T)

##Lito dataset
#table(C2$Lito)
Cl <- C2[C2$Lito!="FFB-canga-mafica"&C2$Lito!="FFB-mafica"&C2$Lito!="quartzito"&C2$Lito!="quartzito-canga",]
#table(Cl$Lito)

####Model type
T0 <- glm(Trog ~ Altitude.s + Slope.log + Area.log + PW + WR + Veg + Det + Root + Guano + Ofez + RB  + Car  + BATPOP + Lito, family=binomial, data=C2)
summary(T0) ##no overdisp
plot(T0)

RES <- resid(T0, type="deviance")
acf(RES)
plot(RES ~ fitted(T0), data=C2); abline(0,0, col="red")
qqnorm(RES) ; qqline(RES)
hist(RES)
plot(RES ~ Long, data=C2)
plot(RES ~ Lat, data=C2)
plot(RES ~ Area.log, data=C2)
plot(RES ~  Veg, data=C2)
plot(RES ~Det, data=C2)
plot(RES ~Root, data=C2)
plot(RES ~Guano, data=C2)
plot(RES ~Ofez, data=C2)
plot(RES ~Car, data=C2)
plot(RES ~RB, data=C2)
plot(RES ~BATPOP, data=C2) 
plot(RES ~Lito, data=C2) 

cont=glmerControl(optimizer="bobyqa", optCtrl=list(maxfun=1000000))
T1 <- glmer(Trog ~ Altitude.s + Slope.log + Area.log + PW + WR + Veg + Det + Root + Guano + Ofez + RB  + Car  + BATPOP + 
              (1|Report), family=binomial, data=C2, control=cont) ##Lito left out because of complete separation
overdisp_fun(T1) ##Overdispersion
summary(T1) ##Report variance=0.2865. Keep random effect!

T2 <- glmer(Trog ~ Altitude.s + Slope.log + Area.log + PW + WR + Veg + Det + Root + Guano + Ofez + RB  + Car  + BATPOP + 
              (1|ID) + (1|Report), family=binomial, data=C2, control=cont) ##Lito left out because of complete separation
overdisp_fun(T2) ##Overdispersion

table(C2$Report, C2$Trog)
ggplot(C2, aes(x=Trog, y=Altitude.s)) + geom_boxplot() + facet_grid(~Report)
ggplot(C2, aes(x=Trog, y=Slope.log)) + geom_boxplot() + facet_grid(~Report)
ggplot(C2, aes(x=Trog, y=Area.log)) + geom_boxplot() + facet_grid(~Report)

C3 <- C2[C2$Report!="IV"&C2$Report!="V"&C2$Report!="VIII",]
unique(C3$Report)
T3 <- glmer(Trog ~ Altitude.s + Slope.log + Area.log + PW + WR + Veg + Det + Root + Guano + Ofez + RB  + Car  + BATPOP + 
              (1|Report), family=binomial, data=C3, control=cont)
overdisp_fun(T3)  ##Overdispersion, ignore.

##########Model selection
cont=glmerControl(optimizer="bobyqa", optCtrl=list(maxfun=1000000))

BMT <- glmer(Trog ~ Area.log + (1|Report), family=binomial, data=C2, control=cont) ##Excluding Lito
drop1(BMT, test="Chisq") 

BMT2 <- glmer(Trog ~ Area.log + (1|Report), family=binomial, data=Cl, control=cont) ##Including Lito
drop1(BMT2, test="Chisq") 

###############Final model
BMT <- glmer(Trog ~ Area.log + (1|Report), family=binomial, data=C2)
summary(BMT)

C3 <- read.csv("Cavedata-R4.csv", header=T)
C3 <- C3[,c(1:18,22:25)]
C3 <- C3[complete.cases(C3),]
C3$Area.log <- log(C3$Area)  

BMT2 <- glmer(Trog ~ Area.log + (1|Report), family=binomial, data=C3)
BMT3 <- glmer(Trog ~ Area.log + TR + (1|Report), family=binomial, data=C3)
anova(BMT2, BMT3)
drop1(BMT3, test="Chisq")
summary(BMT3)

###Model validation
plot(BMT)

RES <- resid(BMT , type="deviance")
acf(RES)

plot(RES ~ fitted(BMT)); abline(0,0, col="red")
qqnorm(RES) ; qqline(RES)
hist(RES)
plot(RES ~ Long, data=C2)
plot(RES ~ Lat, data=C2)
plot(RES ~ Altitude.s, data=C2) 
plot(RES ~ Slope.log, data=C2) 
plot(RES ~ Area.log, data=C2)
plot(RES ~ Root, data=C2) 

####################################Plots
ggplot(C2, aes(x=Trog, y =Area.log)) +  geom_boxplot(outlier.size=0) + #coord_flip() + #geom_point(size=4, alpha = 0.75) +
  ylab("Area (log)") + #ylim(1,7) + #annotate("text",x=c(1,2),y=c(12,20),label=c("(405)","(32)")) +
  xlab("Troglobionts") +  
  scale_x_discrete(labels=c("absent","present")) +
  theme_minimal() + theme(axis.title.x = element_text(size=20, color = "black", face = "bold"),
                          axis.title.y = element_text(size=15, color = "black", face = "bold"),
                          axis.text.x = element_text(size=15, color = "black", face = "bold"))

###################################################################
############################## RareTrog ###########################
###################################################################
###Model type
RT0 <- glm(RareTrog ~ Altitude.s + Slope.log + Area.log + PW + WR + Veg + Det + Root + Guano + Ofez + RB  + Car  + BATPOP + Lito, family=binomial, data=C2) 
summary(RT0) ##No overdispersion
plot(RT0)

RES <- resid(RT0, type="deviance")
plot(RES ~ fitted(RT0), data=C2); abline(0,0, col="red")
qqnorm(RES) ; qqline(RES)
hist(RES)
plot(RES ~ Long, data=C2)
plot(RES ~ Lat, data=C2)
plot(RES ~ Area.log, data=C2)
plot(RES ~Det, data=C2)
plot(RES ~Root, data=C2) 
plot(RES ~Guano, data=C2)
plot(RES ~Ofez, data=C2)
plot(RES ~Car, data=C2)
plot(RES ~RB, data=C2)
plot(RES ~BATPOP, data=C2) ##Heteroscedasticity

cont=glmerControl(optimizer="bobyqa", optCtrl=list(maxfun=1000000))
RT1 <- glmer(RareTrog ~ Altitude.s + Slope.log + Area.log + PW + WR + Veg + Det + Root + Guano + Ofez + RB  + Car  + BATPOP + 
               (1|Report), family=binomial, data=C2, control=cont) ## Left out Lito because of complete separation
overdisp_fun(RT1) ##No overdispersion
summary(RT1) ##Report variance=0.003707. Could keep glm

##########Model selection
BMRT  <- glmer(RareTrog ~ Area.log + WR + 
               (1|Report), family=binomial, data=C2, control=cont) ##Excluding Lito
drop1(BMRT, test="Chisq")

BMRT2  <- glmer(RareTrog ~ Area.log + WR + 
                 (1|Report), family=binomial, data=Cl, control=cont) ##Including Lito
DO <- drop1(BMRT2, test="Chisq")
DO; max(DO[4], na.rm=T)

###############Final model
BMRT <- glmer(RareTrog ~ Area.log + WR + (1|Report), family=binomial, data=C2) 

C3 <- read.csv("Cavedata-R4.csv", header=T)
C3 <- C3[,c(1:18,22:25)]
C3 <- C3[complete.cases(C3),]
C3$Area.log <- log(C3$Area)  

BMRT2 <- glmer(RareTrog ~ Area.log + WR + (1|Report), family=binomial, data=C3) 
BMRT3 <- glmer(RareTrog ~ Area.log + WR + TR + (1|Report), family=binomial, data=C3) 
anova(BMRT2, BMRT3)
summary(BMRT3)

###Model validation
plot(BMRT)

RES <- resid(BMRT , type="deviance")
acf(RES)
plot(RES ~ fitted(BMRT)); abline(0,0, col="red")
qqnorm(RES) ; qqline(RES)
hist(RES)
plot(RES ~ Long, data=C2)
plot(RES ~ Lat, data=C2)
plot(RES ~ Area.log, data=C2)
plot(RES ~ WR, data=C2)

####Plots
ggplot(C2, aes(x=RareTrog, y =Area.log)) +  geom_boxplot(outlier.size=0) + #coord_flip() + #geom_point(size=4, alpha = 0.75) +
  ylab("Area (log)") + ylim(1,7) + #annotate("text",x=c(1,2),y=c(12,20),label=c("(405)","(32)")) +
  xlab("Rare Troglobionts") +  
  scale_x_discrete(labels=c("absent","present")) +
  theme_minimal() + theme(axis.title.x = element_text(size=20, color = "black", face = "bold"),
                          axis.title.y = element_text(size=15, color = "black", face = "bold"),
                          axis.text.x = element_text(size=15, color = "black", face = "bold"))

###################################################################
############################## BATPOP ###########################
###################################################################

###Model type
BP0 <- glm(BATPOP ~ Altitude.s + Slope.log + Area.log + PW + WR + Veg + Det + Root + Ofez, family=binomial, data=C2) #Excluded Lito because of complete separation
##Removed Guano RB, Car and TTRes because not meaningful
summary(BP0) ##No overdispersion

RES <- resid(BP0, type="deviance")
plot(RES ~ fitted(BP0), data=C2); abline(0,0, col="red")
qqnorm(RES) ; qqline(RES)
hist(RES)
plot(RES ~ Long, data=C2)
plot(RES ~ Lat, data=C2)
plot(RES ~ Area.log, data=C2)
plot(RES ~Det, data=C2)
plot(RES ~Guano, data=C2)##Heteroscedasticity
plot(RES ~Ofez, data=C2)##Heteroscedasticity
plot(RES ~Car, data=C2)##Heteroscedasticity
plot(RES ~TTRes, data=C2)
plot(RES ~BATPOP, data=C2) ##Heteroscedasticity

cont=glmerControl(optimizer="bobyqa", optCtrl=list(maxfun=1000000))                      
BP1 <- glmer(BATPOP ~ Altitude.s + Slope.log + Area.log + PW + WR +  Veg + Det +  Ofez + (1|Report), family=binomial, data=C2, control=cont) #Removed Root because of convergence problems (small N)
overdisp_fun(BP1) ##No overdispersion
summary(BP1) ##Large Report variance, keep random effect

table(C2$Root)

##########Model selection
cont=glmerControl(optimizer="bobyqa", optCtrl=list(maxfun=1000000))

BMBP <- glmer(BATPOP ~ Area.log + (1|Report), family=binomial, data=C2, control=cont) #Excluding Lito / Tested Root
DO <- drop1(BMBP, test="Chisq")
DO; max(DO[4], na.rm=T)

BMBP2 <- glmer(BATPOP ~ Area.log + (1|Report), family=binomial, data=Cl, control=cont) #Including Lito / Tested Root & Lito
DO <- drop1(BMBP2, test="Chisq")
DO; max(DO[4], na.rm=T)

###############Final model
BMBP <- glmer(BATPOP ~ Area.log + (1|Report), family=binomial, data=C2, control=cont)

C3 <- read.csv("Cavedata-R4.csv", header=T)
C3 <- C3[,c(1:18,22:25)]
C3 <- C3[complete.cases(C3),]
C3$Area.log <- log(C3$Area)  

BMBP2 <- glmer(BATPOP ~ Area.log + (1|Report), family=binomial, data=C3)
BMBP3 <- glmer(BATPOP ~ Area.log + TR + (1|Report), family=binomial, data=C3)
anova(BMBP2, BMBP3)
summary(BMBP3)

###Model validation
plot(BMBP)

RES <- resid(BMBP, type="deviance")
acf(RES)
plot(RES ~ fitted(BMBP)); abline(0,0, col="red")
qqnorm(RES) ; qqline(RES)
hist(RES)
plot(RES ~ Long, data=C2)
plot(RES ~ Lat, data=C2)
plot(RES ~ Area.log, data=C2)

####Plots

ggplot(C2, aes(x=BATPOP, y =Area.log)) +  geom_boxplot(outlier.size=0) + #coord_flip() + #geom_point(size=4, alpha = 0.75) +
  ylab("Area (log)") + #ylim(1,7) + #annotate("text",x=c(1,2),y=c(12,20),label=c("(405)","(32)")) +
  xlab("Bat Populations") +  
  scale_x_discrete(labels=c("absent","present")) +
  theme_minimal() + theme(axis.title.x = element_text(size=20, color = "black", face = "bold"),
                          axis.title.y = element_text(size=15, color = "black", face = "bold"),
                          axis.text.x = element_text(size=15, color = "black", face = "bold"))

########################################################################################################
############################################### FINAL MODELS ############################################
########################################################################################################

###Richness
BMRF <- lme(TR ~ Area.log*Guano + WR + Det + Root + BATPOP, random = ~ 1| Report, 
            weights = varIdent(form = ~ 1| BATPOP), method="ML", data=C)   
drop1(BMRF, test="Chisq")

BMRF <- lme(TR ~ Area.log*Guano + WR + Det + Root + BATPOP, random = ~ 1| Report, 
            weights = varIdent(form = ~ 1| BATPOP), method="REML", data=C)  
summary(BMRF)

###Troglobites
BMT <- glmer(Trog ~ Area.log + (1|Report), family=binomial, data=C2)
drop1(BMT, test="Chisq")
summary(BMT)

##Rare Troglobites
BMRT <- glmer(RareTrog ~ Area.log + WR + (1|Report), family=binomial, data=C2) 
drop1(BMRT, test="Chisq")
summary(BMRT)

##Bat Populations
BMBP <- glmer(BATPOP ~ Area.log + (1|Report), family=binomial, data=C2)
drop1(BMBP, test="Chisq")
summary(BMBP)

#################################################
################################################Richness effect on final models

C3 <- read.csv("Cavedata-R4.csv", header=T)
C3 <- C3[,c(1:18,22:25,28)]
C3 <- C3[complete.cases(C3),]
##Transformations
C3$Area.log <- log(C3$Area)  


BMT2 <- glmer(Trog ~ Area.log + TR + (1|Report), family=binomial, data=C3)
summary(BMT2)

BMRT2 <- glmer(RareTrog ~ Area.log + WR + TR + (1|Report), family=binomial, data=C3) 
summary(BMRT2)

BMBP2 <- glmer(BATPOP ~ Area.log + TR + (1|Report), family=binomial, data=C3)
summary(BMBP2)

########################################################################################################
############################################### Summary Stats ############################################
########################################################################################################
#####N
N <- read.csv("Cavedata-R4.csv", header=T)
N <- N[complete.cases(N$Lon, N$Lat),]
nrow(N)
head(N)
summary(N)
length(unique(N$Report))
table(N$Report) ##S11
tail(N[N$Report=="II",])

Rep <-unique(N$Report)
Hlist <- list()

for (i in Rep){
  Class <- N[N$Report==i,"Class"]
  Tot <- length(Class)
  High <- length(Class[Class=="high"])
  Res <- High/Tot*100
  Hlist[i] <- Res
}

mean(unlist(Hlist))
